# Supplementary material for: Effects of adherence to pharmacological secondary prevention after acute myocardial infarction on health care costs – an analysis of real-world data
Source: BMC Health Serv Res. 2020 Dec 20;20:1145. doi: 10.1186/s12913-020-05946-4 (PMC7751107; doi:10.1186/s12913-020-05946-4)
Supplement: Supplementary file 1 — Additional file 1. [file 12913_2020_5946_MOESM1_ESM.xlsx]

## Sheet: ATC DDD
	ATC	PZN	MedName	Pck1_10	DDD	Betablocker	Thrombo	ACE_Hemmer	Statine	mg	mg/per day	Manuel adjustments of mg/per day
1	B01AA03	245546	COUMADIN 5MG	100	66.667	0	1	0	0	5	7.49996
6	B01AA04	972890	Falithrom 1,5 mite	20	10	0	1	0	0	1.5	3
71	B01AB01	13422	Liquemin N 7500 0,5 ml	25	18.75	0	1	0	0	7500	10000
120	B01AB02	866076	Antithrombin III Grifols 1000	1	0.476	0	1	0	0	20	42.0168
137	B01AB04	225331	Fragmin P forte Axicorp Fertigspritze	35	70	0	1	0	0	5	2.5
463	B01AB05	41074	Clexane 60 mg 0,6 ml Fertigspritze	100	300.003	0	1	0	0	60	19.9998
1134	B01AB06	50216	Fraxodi 0,6 ml Eurim Fertigspritze	6	24	0	1	0	0	0.6	0.15
1140	B01AB06	50630	Fraxiparine 0,6 ml CC Ph. Fertigspritze	10	20	0	1	0	0	0.6	0.3
1936	B01AB08	50386	Clivarin Pen Eurim	1	1.224	0	1	0	0	1.75	1.42974
2010	B01AB09	88897	Orgaran	10	5	0	1	0	0	750	1500
2012	B01AB10	57827	Innohep 20.000 Anti Xa I.E./ml 0,5ml Emra Fertigspr.	10	28.571	0	1	0	0	10	3.50005
2134	B01AB13	1043359	Sandoparin NM Eurim	10	10	0	1	0	0	3000	3000
2194	B01AC04	51055	Plavix	28	28	0	1	0	0	75	75
2541	B01AC05	94219	Tiklyd Westen Ph.	90	45	0	1	0	0	250	500
2622	B01AC06	92611	Acesal 250 mg	20	20	0	1	0	0	250	250
2624	B01AC06	149972	ASS AL Protect 100 mg magensaftres.	50	50	0	1	0	0	100	100
2633	B01AC06	536723	Aspirin protect 300 mg	240	240	0	1	0	0	300	300
2653	B01AC06	1826127	Asa Atid 75mg	100	100	0	1	0	0	75	75
2675	B01AC06	3641076	Godamed 50 mg TAH	100	100	0	1	0	0	50	50
2722	B01AC06	7300596	Godamed 500	50	50	0	1	0	0	500	500
2755	B01AC07	1568872	Curantyl N 75	50	9.375	0	1	0	0	75	400
2757	B01AC08	2708281	Carbasalat-Calcium Viatris 100 mg	30	30	0	1	0	0	100	100
2758	B01AC09	7781928	Epoprostenol Rotexmedica 0,5 mg Tr.Subst.m.Lsg.M	1	13.158	0	1	0	0	0.5	0.0379997
2760	B01AC11	427247	Ilomedin 50 ug/2,5 ml	20	20	0	1	0	0	50	50
2777	B01AC13	7123941	Reopro 10 mg 5 ml	1	0.4	0	1	0	0	10	25
2779	B01AC16	210602	Integrilin 0,75 mg/ml 100 ML	1	0.375	0	1	0	0	7.5	20
2780	B01AC17	44026	Aggrastat Inf.-Lsg. Konzentrat 250 Mikrogramm/ml 50 ml	1	1.25	0	1	0	0	250	200
2784	B01AC21	2328130	Remodulin 1.0mg/ml 20ml	1	4.651	0	1	0	0	1	0.215008
2788	B01AC22	5386702	Efient 10 mg Westen Ph.	98	98	0	1	0	0	10	10
2833	B01AC23	360632	Pletal 100 mg Docpharm	28	14	0	1	0	0	100	200
2989	B01AC24	7560021	Brilique 90 mg	56	28	0	1	0	0	90	180
3008	B01AC34	1237394	Duoplavin 75 mg/100 mg	28	28	0	1	0	0	75	75
3143	B01AC36	226626	Aggrenox retard Emra	50	25	0	1	0	0	200	400
3193	B01AD01	3144225	Streptase 1.500.000 I.E.	1	1	0	1	0	0	1500000	1500000
3194	B01AD02	3300613	Actilyse 20 mg Tr.Subst.m.Lsg	1	0.2	0	1	0	0	20	100
3201	B01AD03	3293072	Eminase	1	1	0	1	0	0	30	30
3202	B01AD04	1673132	Urokinase HS medac 500 000 I.E.Tr.Subst.o.L.	5	0.833	0	1	0	0	500000	3.0012e+06
3213	B01AD07	7428936	Rapilysin 10 U Tr.Subst.m.Lsg	2	1	0	1	0	0	10	20
3214	B01AD10	2075580	Xigris 5mg	1	0.125	0	1	0	0	5	40
3216	B01AD11	1440244	Metalyse 40 mg	1	1	0	1	0	0	40	40
3224	B01AD12	1877691	Ceprotin 500 Tr.Subst.m.Lg.M.	1	0.1	0	1	0	0	5	50
3226	B01AD51	1580270	VARIDASE ORAL	50	8.333	0	1	0	0	12500	75003
3233	B01AE01	84675	Revasc 15 mg Tr.Subst.m.Lsg.M.	10	5	0	1	0	0	15	30
3235	B01AE02	2480369	Refludan 20 mg Tr.Subst.o.Lsg.M.	10	0.8	0	1	0	0	20	250
3237	B01AE03	1022245	Argatra 100mg/ml Argatroban	1	1.25	0	1	0	0	100	80
3241	B01AE04	3323784	Melagatran Astra Zeneca 3 mg/0,3 ml	10	5	0	1	0	0	3	6
3242	B01AE05	3170688	Exanta 24 mg	100	50	0	1	0	0	24	48
3243	B01AE06	3725689	Angiox	10	10	0	1	0	0	0.75	0.75
3249	B01AE07	3420754	Pradaxa 110 mg	10	5	0	1	0	0	110	220
3266	B01AE07	6561946	Pradaxa 150 mg	30	15	0	1	0	0	150	300
3331	B01AF01	2088536	Xarelto 10 mg CC Ph.	5	5	0	1	0	0	10	10
3332	B01AF01	4369423	Xarelto 15 mg Emra	28	21	0	1	0	0	15	20
3376	B01AF01	8461290	Xarelto 2,5 mg Filmtabletten 1x10x10	100	50	0	1	0	0	2.5	5
3492	B01AF02	1647755	Eliquis 5 mg	20	10	0	1	0	0	5	10
3501	B01AF02	3643804	Eliquis 2,5 mg CC Ph.	60	30	0	1	0	0	2.5	5
3538	B01AX01	10179359	Defitelio 80 mg/ml Konzentrat z.Herst.e.Inf.-Lsg.	10	1.143	0	1	0	0	80	699.913
3540	B01AX05	2142187	Arixtra 2,5 mg/0,5 ml Fertigspritze	7	7	0	1	0	0	2.5	2.5
3594	B01AX07	3498704	PENTOSANPOLYSULFAT SP 54 1ML	10	8	0	1	0	0	210	262.5
3601	B01AY02	2407898	ACTOSOLV 25.000	1	1	0	1	0	0	25000	25000
3604	C07AA02	246020	Trasicor retard Westen Ph.	100	100	1	0	0	0	160	160
3612	C07AA03	1583239	VISKEN 5 MG	100	33.333	1	0	0	0	5	15.0002
3640	C07AA05	292965	DOCITON 10	50	3.125	1	0	0	0	10	160
3757	C07AA07	40867	Sotalol-ratiopharm 160	100	100	1	0	0	0	160	160
4057	C07AA12	2021644	SOLGOL 120	30	22.5	1	0	0	0	120	160
4062	C07AA14	2579079	CORINDOLAN MITE	20	10	1	0	0	0	80	160
4068	C07AA15	3443488	Endak 10	100	100	1	0	0	0	10	10
4071	C07AA17	3323614	WANDONORM	50	50	1	0	0	0	1	1
4072	C07AA19	1927673	BETADRENOL 100	100	100	1	0	0	0	100	100
4077	C07AA23	2290953	BETAPRESSIN	20	20	1	0	0	0	40	40
4086	C07AB02	6675	Meto-Succinat Sandoz 47,5 mg retard	30	9.965	1	0	0	0	47.5	143.001
4158	C07AB02	107100	Lopresor 100 mg Westen Ph.	100	66.667	1	0	0	0	100	149.999
5541	C07AB02	10058733	Metoprolol Carino 1 mg/ml Injektionslösung 5 ml	5	3.333	1	0	0	0	5	7.50075
5542	C07AB03	10895	Ate Lich 25 mg	50	16.667	1	0	0	0	25	74.9985
5862	C07AB04	2243770	PRENT 400	30	30	1	0	0	0	400	400
5874	C07AB05	267364	kerlone 20 Lack MTK	28	28	1	0	0	0	20	20
5899	C07AB07	55679	Bisoprolol Sandoz 2,5 mg	100	25	1	0	0	0	2.5	10
6552	C07AB08	532814	Celip 200 mg BASICS	30	30	1	0	0	0	200	200
6573	C07AB09	674000	Esmocard 2500 mg/10 ml konz.z.herst.e.inf.-lsg.	1	1	1	0	0	0	250	250
6576	C07AB09	4537292	Brevibloc 10mg/ml 250 ml	1	1	1	0	0	0	10	10
6580	C07AB12	25833	Lobivon 5 mg Emra	28	28	1	0	0	0	5	5
6690	C07AB13	816635	Cordanum 100 10x30 St.	300	300	1	0	0	0	100	100
6703	C07AG02	14025	Carvedilol AL 12,5 mg	100	33.333	1	0	0	0	12.5	37.5004
7225	C07BA05	2260395	DOCIRETIC	98	49	1	0	0	0	2.5	5
7229	C07BA12	4757964	SOTAZIDEN N	100	100	1	0	0	0	5	5
7233	C07BA18	1957964	TORRAT	100	100	1	0	0	0	5	5
7235	C07BB02	101215	Meto succinat HCT 95/12,5 mg retard Sandoz	30	30	1	0	0	0	12.5	12.5
7310	C07BB07	45037	Bisoprolol HCT Synthon 5/12,5 mg	30	30	1	0	0	0	5	5
7314	C07BB07	193890	Biso comp. AbZ 10 mg/25 mg	30	30	1	0	0	0	10	10
7504	C07BB22	101215	Meto succinat HCT 95/12,5 mg retard Sandoz	30	30	1	0	0	0	100	100
7584	C07BB27	45037	Bisoprolol HCT Synthon 5/12,5 mg	30	30	1	0	0	0	5	5
7588	C07BB27	193890	Biso comp. AbZ 10 mg/25 mg	30	30	1	0	0	0	10	10
7800	C07BB52	1275727	Triloc Emra	30	30	1	0	0	0	100	100
7827	C07CA02	234956	Trasitensin retard Opti	50	50	1	0	0	0	160	160
7842	C07CA03	534138	Viskaldix Eurim	50	50	1	0	0	0	10	10
7856	C07CA23	2487839	Betasemid	30	30	1	0	0	0	40	40
7872	C07CA51	2487839	Betasemid	30	30	1	0	0	0	40	40
7884	C07CA52	3048131	BETARELIX MITE	30	30	1	0	0	0	20	20
7891	C07CB02	250211	Logroton comp. Kohl Ph.	50	50	1	0	0	0	200	200
7928	C07CB03	177170	Atenolol comp. Stada 50	30	30	1	0	0	0	50	50
7931	C07CB03	177201	Atenolol comp. Stada 100	30	30	1	0	0	0	100	100
8036	C07CB04	2411210	SALI PRENT	50	50	1	0	0	0	20	20
8038	C07CB22	250211	Logroton comp. Kohl Ph.	50	50	1	0	0	0	200	200
8048	C07CB23	177170	Atenolol comp. Stada 50	30	30	1	0	0	0	50	50
8051	C07CB23	177201	Atenolol comp. Stada 100	30	30	1	0	0	0	100	100
8168	C07DA05	2805038	Triamteren tri comp. Sandoz 25/12,5/80mg	20	10	1	0	0	0	25	50
8177	C07DA06	209800	Moducren Emra	30	15	1	0	0	0	25	50
8195	C07DA25	2805038	Triamteren tri comp. Sandoz 25/12,5/80mg	20	10	1	0	0	0	25	50
8204	C07DA26	209800	Moducren Emra	30	15	1	0	0	0	2.5	5
8212	C07EA05	4267102	OBSILAZIN N	30	10	1	0	0	0	25	75
8215	C07FA02	277055	Trepress Westen Ph.	100	100	1	0	0	0	80	80
8222	C07FA05	3974234	PERTENSO N	100	100	1	0	0	0	2.5	2.5
8225	C07FA18	2505454	TRI TORRAT	100	100	1	0	0	0	2.5	2.5
8227	C07FB03	2767326	TRI NORMIN 25	30	30	1	0	0	0	25	25
8230	C07FB03	3060882	TRI NORMIN 50	30	30	1	0	0	0	50	50
8236	C07FB04	3038210	TREDALAT	50	50	1	0	0	0	10	10
8242	C07FB23	374798	Nif-Ten 50 retard Eurim	98	98	1	0	0	0	50	50
8243	C07FB23	374812	Nif-Ten 25 retard Eurim	98	98	1	0	0	0	25	25
8280	C07FB24	1527011	Logimat 5 retard Emra	28	28	1	0	0	0	5	5
8320	C07FB25	2767326	TRI NORMIN 25	30	30	1	0	0	0	25	25
8323	C07FB25	3060882	TRI NORMIN 50	30	30	1	0	0	0	50	50
8329	C07FB26	3038210	TREDALAT	50	50	1	0	0	0	25	25
8333	C09AA01	3760	Capto Dura M 12,5	20	5	0	0	1	0	12.5	50
8850	C09AA02	41890	Enahexal 30 mg	30	90.001	0	0	1	0	30	9.99989	20
9445	C09AA03	192784	Lisinopril Sandoz 30 mg	30	90.001	0	0	1	0	30	9.99989
9899	C09AA04	3667265	Coversum 4 mg	30	30	0	0	1	0	4	4	8
9915	C09AA05	448870	Ramipril TAD 2,5 mg Hartkapseln	30	30	0	0	1	0	2.5	2.5	10
10434	C09AA06	171960	Quinapril von ct 5 mg	50	16.667	0	0	1	0	5	14.9997	20
10549	C09AA07	113997	Cibacen 5 MZG	28	18.667	0	0	1	0	5	7.49987
10661	C09AA08	4300667	Dynorm 0,5	30	6	0	0	1	0	0.5	2.5
10674	C09AA09	72873	FOSINO-TEVA 10 mg	20	13.333	0	0	1	0	10	15.0004
10715	C09AA10	450938	Udrik 1 mg	20	10	0	0	1	0	1	2	4
10735	C09AA11	374887	Quadropril Eurim	20	20	0	0	1	0	6	6
10754	C09AA13	7653739	Fempress 7,5	30	15	0	0	1	0	7.5	15
10760	C09AA15	6733985	Zofenil 60 mg	28	56	0	0	1	0	60	30
10770	C09AA16	294680	Tanatril 10 mg AAB	30	30	0	0	1	0	10	10
10812	C09BA01	249490	Capto comp. 25/12,5 - 1 A Pharma	20	20	0	0	1	0	25	25
10818	C09BA01	249567	Capto comp. 50/25 - 1 A Pharma	20	20	0	0	1	0	50	50
11053	C09BA02	35062	Enala-Q comp. 10/25 mg	30	30	0	0	1	0	25	25
11062	C09BA02	294941	Enaplus AL 20 mg/12,5 mg	30	30	0	0	1	0	20	20
11203	C09BA03	643057	Lisiplus AL 10 mg/12,5 mg	50	50	0	0	1	0	12.5	12.5
11356	C09BA04	105986	Bipreterax 4 mg/1,25 mg	30	30	0	0	1	0	4	4
11362	C09BA04	1012028	Preterax 2 mg/0,625 mg Eurim	60	60	0	0	1	0	2	2
11371	C09BA04	1422996	Preterax N 2,5 mg/0,625 mg	30	30	0	0	1	0	2.5	2.5
11373	C09BA04	1424110	Bipreterax N 5 mg/1,25 mg	30	30	0	0	1	0	5	5
11441	C09BA05	654204	Prilace Ace Eurim	98	98	0	0	1	0	5	5
11484	C09BA06	710575	Quinaplus AL 10 mg/12,5 mg	100	100	0	0	1	0	10	10
11486	C09BA06	715035	Quinaplus AL 20 mg/12,5 mg	100	100	0	0	1	0	20	20
11569	C09BA07	165764	Benazepril - 1 A Pharma comp.10/12,5mg	28	28	0	0	1	0	10	10
11572	C09BA07	165824	Benazepril- 1 A Pharma comp.20/25mg	28	28	0	0	1	0	20	20
11583	C09BA07	687089	Cibadrex 5 mg/6,25 mg	28	28	0	0	1	0	5	5
11645	C09BA08	857700	Dynorm plus	56	56	0	0	1	0	12.5	12.5
11653	C09BA09	2425235	Fosino TEVA comp. 20/12,5 mg	30	30	0	0	1	0	20	20
11663	C09BA15	6734045	Bifril plus	30	30	0	0	1	0	30	30
11679	C09BA21	249550	Capto comp. 25/25 - 1 A Pharma	100	100	0	0	1	0	25	25
11682	C09BA21	249596	Capto comp. 50/25 - 1 A Pharma	100	100	0	0	1	0	50	50
11792	C09BA21	7606728	Capto Isis plus 12,5	20	20	0	0	1	0	12.5	12.5
11932	C09BA22	35062	Enala-Q comp. 10/25 mg	30	30	0	0	1	0	10	10
11936	C09BA22	167875	EnacoMi 10/25mg	30	30	0	0	1	0	10	10
12091	C09BA23	3582	Fempress plus 15 mg/25 mg	30	30	0	0	1	0	15	15
12094	C09BA23	643057	Lisiplus AL 10 mg/12,5 mg	50	50	0	0	1	0	10	10
12096	C09BA23	733346	Lisiplus AL 20 mg/12,5 mg	100	100	0	0	1	0	20	20
12284	C09BA25	123240	Tritazide plus 5 mg Eurim	45	45	0	0	1	0	5	5
12286	C09BA25	123263	Tritazide plus 2,5 mg Eurim	45	45	0	0	1	0	2.5	2.5
12644	C09BA26	710575	Quinaplus AL 10 mg/12,5 mg	100	100	0	0	1	0	10	10
12647	C09BA26	735569	Quinaplus AL 20 mg/12,5 mg	30	30	0	0	1	0	20	20
12731	C09BA27	165764	Benazepril - 1 A Pharma comp.10/12,5mg	28	28	0	0	1	0	10	10
12734	C09BA27	165824	Benazepril- 1 A Pharma comp.20/25mg	28	28	0	0	1	0	20	20
12746	C09BA27	687089	Cibadrex 5 mg/6,25 mg	28	28	0	0	1	0	5	5
12817	C09BA28	857700	Dynorm plus	56	56	0	0	1	0	12.5	12.5
12825	C09BA29	2425235	Fosino TEVA comp. 20/12,5 mg	30	30	0	0	1	0	20	20
12835	C09BA33	3582	Fempress plus 15 mg/25 mg	30	30	0	0	1	0	15	15
12839	C09BA35	6734045	Bifril plus	30	30	0	0	1	0	30	30
12855	C09BA54	1249026	Perindopril Indapamid ratioph.2mg/0,625mg	90	90	0	0	1	0	2	2
12859	C09BA54	1249049	Perindopril Indapamid ratioph.4mg/1,25mg	90	90	0	0	1	0	4	4
12943	C09BA54	7523043	Bipreterax N 5 mg/1,25 mg Emra	30	30	0	0	1	0	5	5
12946	C09BA54	7604592	Preterax N 2,5 mg/0,625 mg CC Ph.	90	90	0	0	1	0	2.5	2.5
12956	C09BA54	7756770	Perindopril Erbumin Indapamid ratio.8mg/2,5mg	30	30	0	0	1	0	8	8
13024	C09BA55	2097966	Ramipril Piretanid Sandoz 5/6mg	20	20	0	0	1	0	5	5
13101	C09BB02	346218	Zaneril 10 mg/10 mg	50	50	0	0	1	0	10	10
13124	C09BB02	10554320	Zanipress 20 mg/20 mg Filmtabletten	28	28	0	0	1	0	20	20
13132	C09BB05	110450	Unimax 2,5/2,5 mg retard 5x50 St.	250	250	0	0	1	0	2.5	2.5
13133	C09BB05	110467	Unimax 5/5 mg retard 5x50 St.	250	250	0	0	1	0	5	5
13153	C09BB05	8926412	Unimax 5/5 mg	100	100	0	0	1	0	5	5
13161	C09BB07	8737970	Tonotec 10 mg/10 mg	30	30	0	0	1	0	10	10
13167	C09BB07	8738001	Tonotec 5 mg/5 mg	30	30	0	0	1	0	5	5
13185	C09BB07	9635059	Ramipril HEXAL plus Amlodipin 2,5 mg/2,5 mg	30	30	0	0	1	0	2.5	2.5
13221	C09BB10	1169936	Tarka 180 mg/2 mg Eurim ret.	98	98	0	0	1	0	180	180
13223	C09BB10	3359486	Tarka 240 mg/4 mg ret.	28	28	0	0	1	0	240	240
13224	C09BB10	4127714	Tarka 240 mg/2 mg ret.	28	28	0	0	1	0	240	240
13254	C09BB12	1041975	Vivace 30/10 mg	28	28	0	0	1	0	30	30
13257	C10AA01	13824	Simvastatin AbZ 5 mg	30	5	0	0	0	1	5	30	40
14786	C10AA02	63874	Lovagamma 10 mg	30	6.667	0	0	0	1	10	44.9978	40
15047	C10AA03	404186	Selipran 20 mg Emra	20	13.333	0	0	0	1	20	30.0008	40
15649	C10AA04	89974	Fluvastatin beta 20mg	30	10	0	0	0	1	20	60
15938	C10AA05	323128	Sortis 40 mg	30	60	0	0	0	1	40	20	10
16555	C10AA07	185324	Crestor 10 mg	30	30	0	0	0	1	10	10
16712	C10AA08	8401460	Livazo 1 mg	30	15	0	0	0	1	1	2
16716	C10AB02	216504	Bezapham 400 retard	30	20	0	0	0	1	400	600
16835	C10AB04	256857	Gevilon 600 mg	30	15	0	0	0	1	600	1200
16858	C10AB05	183584	Fenofibrat AL 250 retard	30	30	0	0	0	1	250	250
16862	C10AB05	297224	Lipidil 145 one Eurim	100	72.5	0	0	0	1	145	200
17007	C10AB12	1836953	Duolip 500 Kohl Ph.	30	30	0	0	0	1	500	500
17028	C10AC01	3157860	Colestyramin HEXAL 4 g	50	14.286	0	0	0	1	4	13.9997
17034	C10AC01	4086688	Vasosan P	400	21.091	0	0	0	1	4	75.8617
17056	C10AC02	2736863	CHOLESTABYL GRANULAT	50	12.5	0	0	0	1	5	20
17060	C10AC04	3390728	Cholestagel 625 mg	180	30	0	0	0	1	625	3750
17080	C10AD02	240129	Niaspan 375 mg retard	14	2.625	0	0	0	1	375	2000
17090	C10AD06	3284417	OLBEMOX	50	25	0	0	0	1	250	500
17093	C10AD08	2505046	COMPLAMIN SPEZIAL RETARD	30	15	0	0	0	1	600	1200
17095	C10AD52	2521884	Tredaptive 1000mg/20mg	28	14	0	0	0	1	1000	2000
17101	C10AP03	661575	Kwai Forte 300mg	60	20	0	0	0	1	300	900
17116	C10AP03	5387156	Nobilin Knoblauch 250 mg SN	360	72	0	0	0	1	250	1250
17121	C10AX06	22332	Omacor Kohl Ph.	100	50	0	0	0	1	1000	2000
17126	C10AX06	974239	Eicosan 500 Omega-3	60	4	0	0	0	1	500	7500
17132	C10AX06	1211377	Eicosan 750 Omega-3	60	5	0	0	0	1	750	9000
17236	C10AX07	2057464	SEDALIPID	100	33.333	0	0	0	1	50	150.002
17237	C10AX09	2595977	Ezetrol 10 mg Eurim	30	30	0	0	0	1	10	10
17274	C10AX10	10272194	Glybera 3x10hoch12 Genomkopien/ml Inj.-Lösung	1	0.042	0	0	0	1	1	23.8095
17275	C10AX12	10038771	Lojuxta 5 mg	28	3.5	0	0	0	1	5	40
17282	C10AX13	1047423	Lipostabil 300 mg	50	11.111	0	0	0	1	300	1350.01
17290	C10AX13	2291266	Valverde Cholesterin 350 mg Weichkapseln	60	10	0	0	0	1	350	2100
17304	C10AX14	160732	Lipifug Granulat 80 g	80	13.511	0	0	0	1	80	473.688
17306	C10BA02	140296	Inegy 10 mg/20 mg Kohl Ph.	100	100	0	0	0	1	10	10
17383	C10BE11	1321634	Lipopharm	100	16.667	0	0	0	1	0.5	2.99994
17385	C10BP03	903802	SANHELIOS 333 Knoblauch Mistel + Weißdorn	48	10.667	0	0	0	1	333	1498.45

## Sheet: Wido
	ATC	PZN	MedName	Pck1_10	DDD	Betablocker	Thrombo	ACE_Hemmer	Statine	mg	mg/per day
1	B01AA03	245546	COUMADIN 5MG	100	66.667	0	1	0	0	5	7.49996
2	B01AA03	8516358	Coumadin 5 mg	20	13.333	0	1	0	0	5	7.50019
3	B01AA03	8516364	Coumadin 5 mg	50	33.333	0	1	0	0	5	7.50008
4	B01AA03	9897078	Coumadin 5 mg Eurim	100	66.667	0	1	0	0	5	7.49996
5	B01AA03	10066230	Coumadin 5 mg Emra	100	66.667	0	1	0	0	5	7.49996
6	B01AA04	972890	Falithrom 1,5 mite	20	10	0	1	0	0	1.5	3
7	B01AA04	972909	Falithrom 1,5 mite	50	25	0	1	0	0	1.5	3
8	B01AA04	972915	Falithrom 1,5 mite	100	50	0	1	0	0	1.5	3
9	B01AA04	1294216	Marcoumar Me-Pharma	50	50	0	1	0	0	3	3
10	B01AA04	1294222	Marcoumar Me-Pharma	100	100	0	1	0	0	3	3
11	B01AA04	1300649	Marcumar	30	30	0	1	0	0	3	3
12	B01AA04	1835787	Marcoumar DOCPHARMA	50	50	0	1	0	0	3	3
13	B01AA04	1837390	Marcoumar DOCPHARMA	100	100	0	1	0	0	3	3
14	B01AA04	2021408	MARCUMAR	50	50	0	1	0	0	3	3
15	B01AA04	2059517	Phenpro AbZ 3 mg	100	100	0	1	0	0	3	3
16	B01AA04	2499417	MARCUMAR	20	20	0	1	0	0	3	3
17	B01AA04	2704892	Phenprogamma 3	20	20	0	1	0	0	3	3
18	B01AA04	2704900	Phenprogamma 3	50	50	0	1	0	0	3	3
19	B01AA04	2704917	Phenprogamma 3	100	100	0	1	0	0	3	3
20	B01AA04	3011932	Falithrom	20	20	0	1	0	0	3	3
21	B01AA04	3215540	MARCUMAR	100	100	0	1	0	0	3	3
22	B01AA04	3352194	MARCOUMAR BERAGENA	50	50	0	1	0	0	3	3
23	B01AA04	3352202	MARCOUMAR BERAGENA	100	100	0	1	0	0	3	3
24	B01AA04	3352202	MARCOUMAR BERAGENA	100	100	0	1	0	0	3	3
25	B01AA04	3422256	MARCOUMAR OPTI ARZNEI	50	50	0	1	0	0	3	3
26	B01AA04	3422262	MARCOUMAR OPTI ARZNEI	100	100	0	1	0	0	3	3
27	B01AA04	3462445	Marcoumar Westen Ph.	50	50	0	1	0	0	3	3
28	B01AA04	3462451	Marcoumar Westen Ph.	100	100	0	1	0	0	3	3
29	B01AA04	4334620	MARCOUMAR EMRA MED	50	50	0	1	0	0	3	3
30	B01AA04	4334637	MARCOUMAR EMRA MED	100	100	0	1	0	0	3	3
31	B01AA04	4386462	Marcoumar Gerke Ph.	50	50	0	1	0	0	3	3
32	B01AA04	4386479	Marcoumar Gerke Ph.	100	100	0	1	0	0	3	3
33	B01AA04	4421721	FALITHROM	20	20	0	1	0	0	3	3
34	B01AA04	4421738	FALITHROM	50	50	0	1	0	0	3	3
35	B01AA04	4421744	FALITHROM	100	100	0	1	0	0	3	3
36	B01AA04	4446773	Marcoumar GPP	50	50	0	1	0	0	3	3
37	B01AA04	4446796	Marcoumar GPP	100	100	0	1	0	0	3	3
38	B01AA04	4582128	Phenpro.-ratiopharm 3 mg	20	20	0	1	0	0	3	3
39	B01AA04	4582134	Phenpro.-ratiopharm 3 mg	50	50	0	1	0	0	3	3
40	B01AA04	4582140	Phenpro.-ratiopharm 3 mg	100	100	0	1	0	0	3	3
41	B01AA04	4658618	MARCOUMAR EURIM PHARM	100	100	0	1	0	0	3	3
42	B01AA04	4958705	Marcoumar Kohl Ph.	50	50	0	1	0	0	3	3
43	B01AA04	4958711	Marcoumar Kohl	100	100	0	1	0	0	3	3
44	B01AA04	5541315	Marcumar	14	14	0	1	0	0	3	3
45	B01AA04	5541321	Marcumar	49	49	0	1	0	0	3	3
46	B01AA04	5541338	Marcumar	98	98	0	1	0	0	3	3
47	B01AA04	6575233	Phenpro.-ratiopharm 3 mg	98	98	0	1	0	0	3	3
48	B01AA04	6588626	Marcuphen-CT 3 mg	98	98	0	1	0	0	3	3
49	B01AA04	6811219	Phenpro AbZ 3 mg	98	98	0	1	0	0	3	3
50	B01AA04	6969475	MARCOUMAR Grünewald	50	50	0	1	0	0	3	3
51	B01AA04	6969481	MARCOUMAR Grünewald	100	100	0	1	0	0	3	3
52	B01AA04	7118762	Marcoumar Alphamed 4x25	100	100	0	1	0	0	3	3
53	B01AA04	7532349	Marcoumar Alpha Med	50	50	0	1	0	0	3	3
54	B01AA04	7614188	Marcumar Eurim	50	50	0	1	0	0	3	3
55	B01AA04	7614194	Marcumar Eurim	100	100	0	1	0	0	3	3
56	B01AA04	7636008	marcuphen von ct	20	20	0	1	0	0	3	3
57	B01AA04	7636014	marcuphen von ct	50	50	0	1	0	0	3	3
58	B01AA04	7636020	marcuphen von ct	100	100	0	1	0	0	3	3
59	B01AA04	7646567	Marcoumar AE Media	50	50	0	1	0	0	3	3
60	B01AA04	7646573	Marcoumar AE Media	100	100	0	1	0	0	3	3
61	B01AA04	7768135	Marcumar	56	56	0	1	0	0	3	3
62	B01AA04	7768170	Marcumar	92	92	0	1	0	0	3	3
63	B01AA04	8874885	Marcumar ACA/ADAG	50	50	0	1	0	0	3	3
64	B01AA04	8874891	Marcumar ACA/ADAG	100	100	0	1	0	0	3	3
65	B01AA04	8874891	Marcumar ACA/ADAG	100	100	0	1	0	0	3	3
66	B01AA04	9404207	Phenprogamma 3	14	14	0	1	0	0	3	3
67	B01AA04	9726170	Marcoumar Eurim	100	100	0	1	0	0	3	3
68	B01AA04	10269507	Phenprocoumon acis 3 mg	20	20	0	1	0	0	3	3
69	B01AA04	10269513	Phenprocoumon acis 3 mg	50	50	0	1	0	0	3	3
70	B01AA04	10269542	Phenprocoumon acis 3 mg	100	100	0	1	0	0	3	3
71	B01AB01	13422	Liquemin N 7500 0,5 ml	25	18.75	0	1	0	0	7500	10000
72	B01AB01	13439	Liquemin N 7500 0,5 ml	25	18.75	0	1	0	0	7500	10000
73	B01AB01	1378634	CALCIPARIN 12500IE 0.5ML	10	12.5	0	1	0	0	12500	10000
74	B01AB01	1378657	CALCIPARIN 12500IE 0.5ML	100	125	0	1	0	0	12500	10000
75	B01AB01	1921073	CALCIPARIN 5000IE 0.2ML	10	5	0	1	0	0	5000	10000
76	B01AB01	2131947	Calciparine 5000 I.E. 0,2 ml Emra	10	5	0	1	0	0	5000	10000
77	B01AB01	2131953	Calciparine 7500 I.E. 0,3 ml Emra	10	7.5	0	1	0	0	7500	10000
78	B01AB01	2131976	Calciparine Set 12500 I.E. 0,5 ml Emra	10	12.5	0	1	0	0	12500	10000
79	B01AB01	2398188	CALCIPARIN 7500IE 0.3ML	10	7.5	0	1	0	0	7500	10000
80	B01AB01	2405209	Calciparine s.c. 20000 0,8ml Emra	10	20	0	1	0	0	20000	10000
81	B01AB01	2540309	Heparin-Natrium-Braun 25.000 I.E. 5 ml	10	25	0	1	0	0	25000	10000
82	B01AB01	3029783	Heparin-Calcium-ratiopharm 5000 0.2 ml	5	2.5	0	1	0	0	5000	10000
83	B01AB01	3029808	Heparin-Calcium-ratiopharm 12 500 0.5 ml	5	6.25	0	1	0	0	12500	10000
84	B01AB01	3029814	Heparin-Calcium-ratiopharm 20 000 0.8ml	5	10	0	1	0	0	20000	10000
85	B01AB01	3029820	Heparin-Natrium-5000-ratiopharm 0,2 ml	5	2.5	0	1	0	0	5000	10000
86	B01AB01	3029837	Heparin-Natrium-20 000-ratiopharm 1 ml	5	10	0	1	0	0	20000	10000
87	B01AB01	3029843	Heparin-Natrium-25 000-ratiopharm 5 ml	5	12.5	0	1	0	0	25000	10000
88	B01AB01	3170642	Heparin-Natrium- 5.000-ratiopharm 0,2 ml	20	10	0	1	0	0	5000	10000
89	B01AB01	3170659	Heparin-Calcium-ratiopharm 5000	20	10	0	1	0	0	5000	10000
90	B01AB01	3190567	Heparin-Calcium-ratiopharm 5000 0.2 ml	10	5	0	1	0	0	5000	10000
91	B01AB01	3190573	Heparin-Natrium- 5000-ratiopharm 0.2 ml	10	5	0	1	0	0	5000	10000
92	B01AB01	3207612	Heparin natrium 250000 Nattermann 10 ml	5	125	0	1	0	0	250000	10000
93	B01AB01	3212010	Heparin-Natrium-Braun multi 100.000 I.E. 10 ml	1	10	0	1	0	0	100000	10000
94	B01AB01	3441118	Liquemin N 5000 0.5ml	25	12.5	0	1	0	0	5000	10000
95	B01AB01	3441182	Liquemin N 5000 0,5ml	25	12.5	0	1	0	0	5000	10000
96	B01AB01	3441242	Liquemin N 10000 1ml	25	25	0	1	0	0	10000	10000
97	B01AB01	3441294	Liquemin N 20000 1ml	25	50	0	1	0	0	20000	10000
98	B01AB01	3441331	LIQUEMIN N 25000 5ML	5	12.5	0	1	0	0	25000	10000
99	B01AB01	3451393	Heparin natrium 100000 Nattermann 4 ml	5	50	0	1	0	0	100000	10000
100	B01AB01	3477197	Heparin natrium Braun multi 200 000 I.E. 20 ml	2	40	0	1	0	0	200000	10000
101	B01AB01	3835509	Calciparin 5000 I.E. 0,2 ml 10x10 St.	100	50	0	1	0	0	5000	10000
102	B01AB01	3835515	Calciparin 7500 I.E. 3 ml 10x10	100	75	0	1	0	0	7500	10000
103	B01AB01	3862340	Heparin rotexmedica 5 ml	5	12.5	0	1	0	0	25000	10000
104	B01AB01	3862357	Heparin rotexmedica 5 ml	25	62.5	0	1	0	0	25000	10000
105	B01AB01	3874685	Heparin-Natrium-250 000-ratiopharm 10 ml	5	125	0	1	0	0	250000	10000
106	B01AB01	3993289	Heparin-Calcium-ratiopharm 7500 0,3 ml	10	7.5	0	1	0	0	7500	10000
107	B01AB01	4395656	Heparin-Natrium-7500-ratiopharm 0,3 ml	10	7.5	0	1	0	0	7500	10000
108	B01AB01	7566779	Heparin-Calcium-ratiopharm 5000 0,2 ml	25	12.5	0	1	0	0	5000	10000
109	B01AB01	7566785	Heparin-Calcium-ratiopharm 7500 0,3 ml	25	18.75	0	1	0	0	7500	10000
110	B01AB01	7566791	Heparin-Natrium- 5000-ratiopharm 0,2 ml	25	12.5	0	1	0	0	5000	10000
111	B01AB01	7566816	Heparin-Natrium-7500-ratiopharm 0,3 ml	25	18.75	0	1	0	0	7500	10000
112	B01AB01	8631036	Heparin-Natrium Leo 25.000 I.E./5 ml	5	12.5	0	1	0	0	25000	10000
113	B01AB01	8631042	Heparin Na Leo 25000IE/5ml	50	125	0	1	0	0	25000	10000
114	B01AB01	8799014	Heparin-Calcium-ratiopharm 12 500 0,5 ml	25	31.25	0	1	0	0	12500	10000
115	B01AB01	9929393	Heparin Natrium Braun 25.000 I.E. Injektionslsg. 5 ml	10	25	0	1	0	0	25000	10000
116	B01AB01	9929401	Heparin NA Braun Multi 100.000 IE 10 ml	5	50	0	1	0	0	100000	10000
117	B01AB01	9929401	Heparin NA Braun Multi 100.000 IE 10 ml	5	50	0	1	0	0	100000	10000
118	B01AB01	9929418	Heparin NA Braun Multi 200.000 IE 20 ml	2	40	0	1	0	0	200000	10000
119	B01AB01	9929418	Heparin NA Braun Multi 200.000 IE 20 ml	2	40	0	1	0	0	200000	10000
120	B01AB02	866076	Antithrombin III Grifols 1000	1	0.476	0	1	0	0	20	42.0168
121	B01AB02	866082	Antithrombin III Grifo 500	1	0.238	0	1	0	0	10	42.0168
122	B01AB02	2759700	Atenativ Antithromb 500 I.E.	1	0.238	0	1	0	0	10	42.0168
123	B01AB02	3139193	KYBERNIN HS 500 E	1	0.238	0	1	0	0	10	42.0168
124	B01AB02	3139201	KYBERNIN HS 1000 E	1	0.476	0	1	0	0	20	42.0168
125	B01AB02	3225633	AT III Thermonia 500 Immuno 10 ml	1	0.238	0	1	0	0	10	42.0168
126	B01AB02	3225633	AT III Thermonia 500 Immuno 10 ml	1	0.238	0	1	0	0	10	42.0168
127	B01AB02	3225656	AT III Thermonia 1000 Immuno 20 ml	1	0.476	0	1	0	0	20	42.0168
128	B01AB02	3225656	AT III Thermonia 1000 Immuno 20 ml	1	0.476	0	1	0	0	20	42.0168
129	B01AB02	3331157	Kybernin P 500 I.E.	1	0.238	0	1	0	0	10	42.0168
130	B01AB02	3331186	Kybernin P 1000 I.E.	1	0.476	0	1	0	0	20	42.0168
131	B01AB02	3476105	Atenativ Antithromb 1000 I.E.	1	0.476	0	1	0	0	20	42.0168
132	B01AB02	3702665	Anbinex 500 I.E. Tr.Subst.m.Lsg.M. Grifols	1	0.238	0	1	0	0	10	42.0168
133	B01AB02	3702671	Anbinex 1000 I.E. Tr.Subst.m.Lsg.M. Grifols	1	0.476	0	1	0	0	20	42.0168
134	B01AB02	6064892	Atryn 1750 I.E. Durchstechfl.	10	2.333	0	1	0	0	10	42.8633
135	B01AB02	9633913	AT lII NF 500 Trockensubstanz mit Lösungsmittel	1	0.238	0	1	0	0	10	42.0168
136	B01AB02	9633936	AT III NF 1000 Trockensubstanz mit Lösungsmittel	1	0.476	0	1	0	0	20	42.0168
137	B01AB04	225331	Fragmin P forte Axicorp Fertigspritze	35	70	0	1	0	0	5	2.5
138	B01AB04	296986	Fragmin P CC-Ph. Fertigspritze	5	5	0	1	0	0	2.5	2.5
139	B01AB04	296992	Fragmin P CC-Ph. Fertigspritze	10	10	0	1	0	0	2.5	2.5
140	B01AB04	297000	Fragmin P CC-Ph. Fertigspritze	20	20	0	1	0	0	2.5	2.5
141	B01AB04	297218	Fragmin P CC-Ph. Fertigspritze	35	35	0	1	0	0	2.5	2.5
142	B01AB04	297388	Fragmin P CC-Ph. Fertigspritze	100	100	0	1	0	0	2.5	2.5
143	B01AB04	297394	Fragmin P forte CC-Ph. Fertigspritze	5	10	0	1	0	0	5	2.5
144	B01AB04	298100	Fragmin P forte CC-Ph. Fertigspritze	10	20	0	1	0	0	5	2.5
145	B01AB04	298962	Fragmin P forte CC-Ph. Fertigspritze	20	40	0	1	0	0	5	2.5
146	B01AB04	299619	Fragmin P forte CC-Ph. Fertigspritze	35	70	0	1	0	0	5	2.5
147	B01AB04	301196	Fragmin P forte CC-Ph. Fertigspritze	100	200	0	1	0	0	5	2.5
148	B01AB04	629525	Fragmin P Emra Fertigspritze	5	5	0	1	0	0	2.5	2.5
149	B01AB04	629531	Fragmin P Emra Fertigspritze	10	10	0	1	0	0	2.5	2.5
150	B01AB04	629548	Fragmin P Emra Fertigspritze	20	20	0	1	0	0	2.5	2.5
151	B01AB04	656976	Fragmin P MTK Fertigspritze	5	5	0	1	0	0	2.5	2.5
152	B01AB04	656982	Fragmin P MTK Fertigspritze	10	10	0	1	0	0	2.5	2.5
153	B01AB04	657007	Fragmin P MTK Fertigspritze	20	20	0	1	0	0	2.5	2.5
154	B01AB04	657013	Fragmin P 10x10 MTK Fertigspritze	100	100	0	1	0	0	2.5	2.5
155	B01AB04	657036	Fragmin P forte MTK Fertigspritze	5	10	0	1	0	0	5	2.5
156	B01AB04	657059	Fragmin P forte MTK Fertigspritze	10	20	0	1	0	0	5	2.5
157	B01AB04	657071	Fragmin P forte MTK Fertigspritze	20	40	0	1	0	0	5	2.5
158	B01AB04	657088	Fragmin P forte 10x10 MTK Fertigspritze	100	200	0	1	0	0	5	2.5
159	B01AB04	657131	Fragmin P Kohl-Ph. Fertigspritze	5	5	0	1	0	0	2.5	2.5
160	B01AB04	657177	Fragmin P Kohl-Ph. Fertigspritze	10	10	0	1	0	0	2.5	2.5
161	B01AB04	657183	Fragmin P Kohl-Ph. Fertigspritze	20	20	0	1	0	0	2.5	2.5
162	B01AB04	657183	Fragmin P Kohl-Ph. Fertigspritze	20	20	0	1	0	0	2.5	2.5
163	B01AB04	657208	Fragmin P 10x10 Kohl-Ph. Fertigspritze	100	100	0	1	0	0	2.5	2.5
164	B01AB04	657214	Fragmin P forte Kohl-Ph. Fertigspritze	5	10	0	1	0	0	5	2.5
165	B01AB04	657220	Fragmin P forte Kohl-Ph. Fertigspritze	10	20	0	1	0	0	5	2.5
166	B01AB04	657237	Fragmin P forte Kohl-Ph. Fertigspritze	20	40	0	1	0	0	5	2.5
167	B01AB04	657243	Fragmin P forte 10x10 Kohl-Ph. Fertigspritze	100	200	0	1	0	0	5	2.5
168	B01AB04	942742	Fragmin D CC Ph. 4 ml	10	40	0	1	0	0	10	2.5
169	B01AB04	1150150	Fragmin Multidose 10.000 I.E./ml 10 ml	4	160	0	1	0	0	100	2.5
170	B01AB04	1546209	Fragmin P forte Eurim Fertigspritze	5	10	0	1	0	0	5	2.5
171	B01AB04	1546209	Fragmin P forte Eurim Fertigspritze	5	10	0	1	0	0	5	2.5
172	B01AB04	1546215	Fragmin P forte Eurim Fertigspritze	10	20	0	1	0	0	5	2.5
173	B01AB04	1546221	Fragmin P forte Eurim Fertigspritze	20	40	0	1	0	0	5	2.5
174	B01AB04	1546238	Fragmin P forte Eurim Fertigspritze	100	200	0	1	0	0	5	2.5
175	B01AB04	1546244	Fragmin P Eurim Fertigspritze	5	5	0	1	0	0	2.5	2.5
176	B01AB04	1546250	Fragmin P Eurim Fertigspritze	10	10	0	1	0	0	2.5	2.5
177	B01AB04	1546250	Fragmin P Eurim Fertigspritze	10	10	0	1	0	0	2.5	2.5
178	B01AB04	1546267	Fragmin P Eurim Fertigspritze	20	20	0	1	0	0	2.5	2.5
179	B01AB04	1546267	Fragmin P Eurim Fertigspritze	20	20	0	1	0	0	2.5	2.5
180	B01AB04	1546273	Fragmin P Eurim Fertigspritze	100	100	0	1	0	0	2.5	2.5
181	B01AB04	1546273	Fragmin P Eurim Fertigspritze	100	100	0	1	0	0	2.5	2.5
182	B01AB04	1553468	Fragmin P forte Emra Fertigspritze	5	10	0	1	0	0	5	2.5
183	B01AB04	1553474	Fragmin P forte Emra Fertigspritze	10	20	0	1	0	0	5	2.5
184	B01AB04	1553480	Fragmin P forte Emra Fertigspritze	20	40	0	1	0	0	5	2.5
185	B01AB04	1553497	Fragmin P forte Emra Fertigspritze	100	200	0	1	0	0	5	2.5
186	B01AB04	1554953	Fragmin P Fertigspritze	35	35	0	1	0	0	2.5	2.5
187	B01AB04	1554976	Fragmin P forte Fertigspritze	35	70	0	1	0	0	5	2.5
188	B01AB04	1688234	Fragmin P forte Westen Ph. Fertigspritze	100	200	0	1	0	0	5	2.5
189	B01AB04	1688234	Fragmin P forte Westen Ph. Fertigspritze	100	200	0	1	0	0	5	2.5
190	B01AB04	1688234	Fragmin P forte Westen Ph. Fertigspritze	100	200	0	1	0	0	5	2.5
191	B01AB04	1688240	Fragmin P forte Westen Ph. Fertigspritze	20	40	0	1	0	0	5	2.5
192	B01AB04	1688240	Fragmin P forte Westen Ph. Fertigspritze	20	40	0	1	0	0	5	2.5
193	B01AB04	1688263	Fragmin P forte Westen Ph. Fertigspritze	10	20	0	1	0	0	5	2.5
194	B01AB04	1688263	Fragmin P forte Westen Ph. Fertigspritze	10	20	0	1	0	0	5	2.5
195	B01AB04	1688286	Fragmin P Westen Ph. Fertigspritze	100	100	0	1	0	0	2.5	2.5
196	B01AB04	1688292	Fragmin P Westen Ph. Fertigspritze	20	20	0	1	0	0	2.5	2.5
197	B01AB04	1688292	Fragmin P Westen Ph. Fertigspritze	20	20	0	1	0	0	2.5	2.5
198	B01AB04	1688300	Fragmin P Westen Ph. Fertigspritze	10	10	0	1	0	0	2.5	2.5
199	B01AB04	1688300	Fragmin P Westen Ph. Fertigspritze	10	10	0	1	0	0	2.5	2.5
200	B01AB04	1741342	Fragmin D Emra 4 ml	10	40	0	1	0	0	10	2.5
201	B01AB04	1975488	Fragmin P MTK Fertigspritze	35	35	0	1	0	0	2.5	2.5
202	B01AB04	1975494	Fragmin P forte MTK Fertigspritze	35	70	0	1	0	0	5	2.5
203	B01AB04	1975695	Fragmin P Kohl Ph. Fertigspritze	35	35	0	1	0	0	2.5	2.5
204	B01AB04	1975726	Fragmin P forte Kohl Ph. Fertigspritze	35	70	0	1	0	0	5	2.5
205	B01AB04	2042830	Fragmin P forte Eurim Fertigspritze	35	70	0	1	0	0	5	2.5
206	B01AB04	2042847	Fragmin P Eurim Fertigspritze	35	35	0	1	0	0	2.5	2.5
207	B01AB04	2042847	Fragmin P Eurim Fertigspritze	35	35	0	1	0	0	2.5	2.5
208	B01AB04	2128589	Fragmin P Westen Ph. Fertigspritze	35	35	0	1	0	0	2.5	2.5
209	B01AB04	2128603	Fragmin P forte Westen Ph. Fertigspritze	35	70	0	1	0	0	5	2.5
210	B01AB04	2128603	Fragmin P forte Westen Ph. Fertigspritze	35	70	0	1	0	0	5	2.5
211	B01AB04	2173845	Fragmin P Westen Ph. Fertigspritze	5	5	0	1	0	0	2.5	2.5
212	B01AB04	2173851	Fragmin P forte Westen Ph. Fertigspritze	5	10	0	1	0	0	5	2.5
213	B01AB04	2173851	Fragmin P forte Westen Ph. Fertigspritze	5	10	0	1	0	0	5	2.5
214	B01AB04	2195953	Fragmin P Apothekamed Fertigspritze	10	10	0	1	0	0	2.5	2.5
215	B01AB04	2195982	Fragmin P Apothekamed Fertigspritze	20	20	0	1	0	0	2.5	2.5
216	B01AB04	2433306	Fragmin 10.000 i.e./4ml Gerke Ph.	10	40	0	1	0	0	10	2.5
217	B01AB04	2561694	Fragmin P Emra Fertigspritze	35	35	0	1	0	0	2.5	2.5
218	B01AB04	2561702	Fragmin P forte Emra Fertigspritze	35	70	0	1	0	0	5	2.5
219	B01AB04	2687840	Fragmin 10.000 i.e. Westen Ph. 1ml Westen Ph.	10	40	0	1	0	0	10	2.5
220	B01AB04	2753502	Fragmin P 0,2 ml Beragena Fertigspritze	5	5	0	1	0	0	2.5	2.5
221	B01AB04	2753519	Fragmin P 0,2 ml Beragena Fertigspritze	10	10	0	1	0	0	2.5	2.5
222	B01AB04	2753519	Fragmin P 0,2 ml Beragena Fertigspritze	10	10	0	1	0	0	2.5	2.5
223	B01AB04	2753531	Fragmin P 0,2 ml Beragena Fertigspritze	20	20	0	1	0	0	2.5	2.5
224	B01AB04	2753548	Fragmin P 0,2 ml Beragena Fertigspritze	35	35	0	1	0	0	2.5	2.5
225	B01AB04	2753548	Fragmin P 0,2 ml Beragena Fertigspritze	35	35	0	1	0	0	2.5	2.5
226	B01AB04	2753672	Fragmin P 0,2 ml Beragena Fertigspritze	100	100	0	1	0	0	2.5	2.5
227	B01AB04	2753695	Fragmin P forte 0,2 ml Beragena Fertigspritze	5	10	0	1	0	0	5	2.5
228	B01AB04	2753695	Fragmin P forte 0,2 ml Beragena Fertigspritze	5	10	0	1	0	0	5	2.5
229	B01AB04	2753726	Fragmin P forte 0,2 ml Beragena Fertigspritze	10	20	0	1	0	0	5	2.5
230	B01AB04	2753726	Fragmin P forte 0,2 ml Beragena Fertigspritze	10	20	0	1	0	0	5	2.5
231	B01AB04	2753732	Fragmin P forte 0,2 ml Beragena Fertigspritze	20	40	0	1	0	0	5	2.5
232	B01AB04	2753732	Fragmin P forte 0,2 ml Beragena Fertigspritze	20	40	0	1	0	0	5	2.5
233	B01AB04	2753749	Fragmin P forte 0,2 ml Beragena Fertigspritze	100	200	0	1	0	0	5	2.5
234	B01AB04	2753749	Fragmin P forte 0,2 ml Beragena Fertigspritze	100	200	0	1	0	0	5	2.5
235	B01AB04	2753778	Fragmin P forte 0,2 ml Beragena Fertigspritze	35	70	0	1	0	0	5	2.5
236	B01AB04	2816154	Fragmin P 0,2 ml Gerke Ph. Fertigspritze	5	5	0	1	0	0	2.5	2.5
237	B01AB04	2816160	Fragmin P 0,2 ml Ph Gerke Ph. Fertigspritze	10	10	0	1	0	0	2.5	2.5
238	B01AB04	2816177	Fragmin P 0,2 ml Gerke Ph. Fertigspritze	20	20	0	1	0	0	2.5	2.5
239	B01AB04	2816183	Fragmin P 0,2 ml Gerke Ph. Fertigspritze	35	35	0	1	0	0	2.5	2.5
240	B01AB04	2816208	Fragmin P 0,2 ml Gerke Ph. Fertigspritze	100	100	0	1	0	0	2.5	2.5
241	B01AB04	2816214	Fragmin P forte 0,2 ml Gerke Ph. Fertigspritze	5	10	0	1	0	0	5	2.5
242	B01AB04	2816220	Fragmin P forte 0,2 ml Gerke Ph. Fertigspritze	10	20	0	1	0	0	5	2.5
243	B01AB04	2816237	Fragmin P forte 0,2 ml Gerke Ph. Fertigspritze	20	40	0	1	0	0	5	2.5
244	B01AB04	2816266	Fragmin P forte 0,2 ml Gerke Ph. Fertigspritze	100	200	0	1	0	0	5	2.5
245	B01AB04	2823177	Fragmin P forte Apothekamed Fertigspritze	10	20	0	1	0	0	5	2.5
246	B01AB04	2887504	Fragmin P Emra Fertigspritze	100	100	0	1	0	0	2.5	2.5
247	B01AB04	3011464	Fragmin P Mevita Fertigspritze	10	10	0	1	0	0	2.5	2.5
248	B01AB04	3011576	Fragmin P Mevita Fertigspritze	20	20	0	1	0	0	2.5	2.5
249	B01AB04	3011582	Fragmin P forte Mevita Fertigspritze	10	20	0	1	0	0	5	2.5
250	B01AB04	3011599	Fragmin P forte Mevita Fertigspritze	20	40	0	1	0	0	5	2.5
251	B01AB04	3080330	Fragmin 10000 I.E. 1ML	5	20	0	1	0	0	10	2.5
252	B01AB04	3080347	Fragmin 10000 I.E. 1ML	10	40	0	1	0	0	10	2.5
253	B01AB04	3080407	Fragmin P 0,2 ml Fertigspritze	5	5	0	1	0	0	2.5	2.5
254	B01AB04	3080413	Fragmin P 0,2 ml Fertigspritze	10	10	0	1	0	0	2.5	2.5
255	B01AB04	3086798	Fragmin P 0,2 ml Fertigspritze	12	12	0	1	0	0	2.5	2.5
256	B01AB04	3285285	Fragmin D 4 ml	10	40	0	1	0	0	10	2.5
257	B01AB04	3568994	Fragmin P Axicorp Fertigspritze	5	5	0	1	0	0	2.5	2.5
258	B01AB04	3569019	Fragmin P Axicorp Fertigspritze	10	10	0	1	0	0	2.5	2.5
259	B01AB04	3569031	Fragmin P Axicorp Fertigspritze	20	20	0	1	0	0	2.5	2.5
260	B01AB04	4441089	Fragmin P forte Gerke Ph. Fertigspritze	5	10	0	1	0	0	5	2.5
261	B01AB04	4441095	Fragmin P forte Gerke Ph. Fertigspritze	35	70	0	1	0	0	5	2.5
262	B01AB04	4701107	Fragmin 2.500 I.E. P Fertigspr.m.Sicherheitssystem Eurim	35	35	0	1	0	0	2.5	2.5
263	B01AB04	4701113	Fragmin 2.500 I.E. P Fertigspr.m.Sicherheitssystem Eurim	50	50	0	1	0	0	2.5	2.5
264	B01AB04	4701113	Fragmin 2.500 I.E. P Fertigspr.m.Sicherheitssystem Eurim	50	50	0	1	0	0	2.5	2.5
265	B01AB04	4701136	Fragmin 5.000 I.E. P forte Fertigspr.m.Sich.System Eurim	50	100	0	1	0	0	5	2.5
266	B01AB04	4789160	Fragmin P forte ACA/ADAG Fertigspritze	5	10	0	1	0	0	5	2.5
267	B01AB04	4790430	Fragmin P forte ACA/ADAG Fertigspritze	10	20	0	1	0	0	5	2.5
268	B01AB04	4790447	Fragmin P forte ACA/ADAG Fertigspritze	20	40	0	1	0	0	5	2.5
269	B01AB04	4808182	Fragmin P forte 0,2 ml Fertigspritze	5	10	0	1	0	0	5	2.5
270	B01AB04	4808199	Fragmin P forte 0,2 ml Fertigspritze	10	20	0	1	0	0	5	2.5
271	B01AB04	5126740	Fragmin P forte Axicorp Fertigspritze	10	20	0	1	0	0	5	2.5
272	B01AB04	5126786	Fragmin P forte Axicorp Fertigspritze	5	10	0	1	0	0	5	2.5
273	B01AB04	5126786	Fragmin P forte Axicorp Fertigspritze	5	10	0	1	0	0	5	2.5
274	B01AB04	5126786	Fragmin P forte Axicorp Fertigspritze	5	10	0	1	0	0	5	2.5
275	B01AB04	5126792	Fragmin P forte Axicorp Fertigspritze	20	40	0	1	0	0	5	2.5
276	B01AB04	5126792	Fragmin P forte Axicorp Fertigspritze	20	40	0	1	0	0	5	2.5
277	B01AB04	5126792	Fragmin P forte Axicorp Fertigspritze	20	40	0	1	0	0	5	2.5
278	B01AB04	5729355	Fragmin 2.500 i.E. P mit Sicherheitssystem Fertigspritze	25	25	0	1	0	0	2.5	2.5
279	B01AB04	5729438	Fragmin 5.000 I.E. P forte mit Sicherheitssystem	25	50	0	1	0	0	5	2.5
280	B01AB04	5746394	Fragmin 2.500 I.E. P mit Sicherheitssystem Fertigspritze	5	5	0	1	0	0	2.5	2.5
281	B01AB04	5746425	Fragmin 2.500 I.E. P mit Sicherheitssystem Fertigspritze	10	10	0	1	0	0	2.5	2.5
282	B01AB04	5746431	Fragmin 2.500 I.E. P mit Sicherheitssystem Fertigspritze	20	20	0	1	0	0	2.5	2.5
283	B01AB04	5746460	Fragmin 2.500 i.E. P mit Sicherheitssystem Fertigspritze	35	35	0	1	0	0	2.5	2.5
284	B01AB04	5746483	Fragmin 5.000 I.E. P forte mit Sicherheitssystem	5	10	0	1	0	0	5	2.5
285	B01AB04	5746520	Fragmin 5.000 I.E. P forte mit Sicherheitssystem	10	20	0	1	0	0	5	2.5
286	B01AB04	5746566	Fragmin 5.000 I.E. P forte mit Sicherheitssystem	20	40	0	1	0	0	5	2.5
287	B01AB04	5746572	Fragmin 5.000 I.E. P forte mit Sicherheitssystem	35	70	0	1	0	0	5	2.5
288	B01AB04	5985035	Fragmin P m. Sicherheitssystem 0,2ml Fertigspritze	10	10	0	1	0	0	2.5	2.5
289	B01AB04	5985041	Fragmin P forte m. Sicherheitssystem 0,2ml Fertigspritze	10	20	0	1	0	0	5	2.5
290	B01AB04	6080402	Fragmin P forte m.sicherheitssystem Fertigspritze	5	10	0	1	0	0	5	2.5
291	B01AB04	6080419	Fragmin P forte m.sicherheitssystem Fertigspritze	10	20	0	1	0	0	5	2.5
292	B01AB04	6080425	Fragmin P forte m.sicherheitssystem Fertigspritze	20	40	0	1	0	0	5	2.5
293	B01AB04	6080431	Fragmin P forte m.sicherheitssyste Fertigspritze	35	70	0	1	0	0	5	2.5
294	B01AB04	6080448	Fragmin P.m.sicherheitssystem Fertigspritze	5	5	0	1	0	0	2.5	2.5
295	B01AB04	6080454	Fragmin P.m.sicherheitssystem Fertigspritze	10	10	0	1	0	0	2.5	2.5
296	B01AB04	6080460	Fragmin P.m.sicherheitssystem Fertigspritze	20	20	0	1	0	0	2.5	2.5
297	B01AB04	6080477	Fragmin P.m.sicherheitssystem Fertigspritze	35	35	0	1	0	0	2.5	2.5
298	B01AB04	6729475	Fragmin 10.000 I.E Emra 1 ml	10	40	0	1	0	0	10	2.5
299	B01AB04	6901661	Fragmin P forte 5.000 I.E. Docpharm Fertigspritze	10	20	0	1	0	0	5	2.5
300	B01AB04	6901690	Fragmin P forte 5.000 I.E. Docpharm Fertigspritze	20	40	0	1	0	0	5	2.5
301	B01AB04	7127927	Fragmin 7.500 i.e. Fertigspritze	50	150.002	0	1	0	0	7.5	2.49997
302	B01AB04	7191865	Fragmin P 10x10 Fertigspritze	100	100	0	1	0	0	2.5	2.5
303	B01AB04	7314581	Fragmin P ACA/ADAG Fertigspritze	10	10	0	1	0	0	2.5	2.5
304	B01AB04	7446213	Fragmin P 0,2ml Fertigspritze	25	25	0	1	0	0	2.5	2.5
305	B01AB04	7446236	Fragmin P forte Fertigspritze	25	50	0	1	0	0	5	2.5
306	B01AB04	7503862	Fragmin 2.500 I.E. P CC Ph. Fertigspritze	5	5	0	1	0	0	2.5	2.5
307	B01AB04	7503879	Fragmin 2.500 I.E. P CC Ph. Fertigspritze	10	10	0	1	0	0	2.5	2.5
308	B01AB04	7503885	Fragmin 2.500 I.E. P CC Ph. Fertigspritze	20	20	0	1	0	0	2.5	2.5
309	B01AB04	7503916	Fragmin 2.500 I.E. P CC Ph. Fertigspritze	35	35	0	1	0	0	2.5	2.5
310	B01AB04	7503916	Fragmin 2.500 I.E. P CC Ph. Fertigspritze	35	35	0	1	0	0	2.5	2.5
311	B01AB04	7503939	Fragmin 5.000 I.E. P forte CC Ph. Fertigspritze	5	10	0	1	0	0	5	2.5
312	B01AB04	7503945	Fragmin 5.000 I.E. P forte CC Ph. Fertigspritze	10	20	0	1	0	0	5	2.5
313	B01AB04	7503945	Fragmin 5.000 I.E. P forte CC Ph. Fertigspritze	10	20	0	1	0	0	5	2.5
314	B01AB04	7503974	Fragmin 5.000 I.E. P forte CC Ph. Fertigspritze	20	40	0	1	0	0	5	2.5
315	B01AB04	7503974	Fragmin 5.000 I.E. P forte CC Ph. Fertigspritze	20	40	0	1	0	0	5	2.5
316	B01AB04	7504005	Fragmin 5.000 I.E. P forte CC Ph. Fertigspritze	35	70	0	1	0	0	5	2.5
317	B01AB04	7531870	Fragmin 7.500 I.E. m.Sicherhsystem Fertigspritze	10	30	0	1	0	0	7.5	2.5
318	B01AB04	7531893	Fragmin 10.000 I.E m.Sicherhsystem Fertigspritze	10	40	0	1	0	0	10	2.5
319	B01AB04	7531918	Fragmin 12.500 I.E. m.Sicherhsystem Fertigspritze	10	50	0	1	0	0	12.5	2.5
320	B01AB04	7531930	Fragmin 15.000 I.E. m.Sicherhsystem Fertigspritze	10	59.999	0	1	0	0	15	2.50004
321	B01AB04	7531953	Fragmin 18.000 I.E. m.Sicherhsystem Fertigspritze	10	71.999	0	1	0	0	18	2.50003
322	B01AB04	7535856	Fragmin P ACA/ADAG Fertigspritze	5	5	0	1	0	0	2.5	2.5
323	B01AB04	7535951	Fragmin P ACA/ADAG Fertigspritze	35	35	0	1	0	0	2.5	2.5
324	B01AB04	7588226	Fragmin 7.500 I.E. m.Sicherhsystem Fertigspritze	35	105.001	0	1	0	0	7.5	2.49998
325	B01AB04	7625134	Fragmin 10.000 I.E. m.Sicherhsystem Fertigspritze	35	140	0	1	0	0	10	2.5
326	B01AB04	7625157	Fragmin 12.500 I.E. m.Sicherhsystem Fertigspritze	35	175	0	1	0	0	12.5	2.5
327	B01AB04	7625186	Fragmin 15.000 I.E. m.Sicherhsystem Fertigspritze	35	209.996	0	1	0	0	15	2.50005
328	B01AB04	7625200	Fragmin 18.000 I.E. m.Sicherhsystem Fertigspritze	35	251.998	0	1	0	0	18	2.50002
329	B01AB04	7668296	Fragmin P forte Inj.- Lsg. I.E. Fertigspritze Kohl Ph.	50	100	0	1	0	0	5	2.5
330	B01AB04	7767265	Fragmin P forte 5.000 I.E. Gerke Ph. Fertigspritze	5	10	0	1	0	0	5	2.5
331	B01AB04	7767271	Fragmin P forte 5.000 I.E. Gerke Ph. Fertigspritze	10	20	0	1	0	0	5	2.5
332	B01AB04	7767271	Fragmin P forte 5.000 I.E. Gerke Ph. Fertigspritze	10	20	0	1	0	0	5	2.5
333	B01AB04	7767288	Fragmin P forte 5.000 I.E. Gerke Ph. Fertigspritze	20	40	0	1	0	0	5	2.5
334	B01AB04	7767288	Fragmin P forte 5.000 I.E. Gerke Ph. Fertigspritze	20	40	0	1	0	0	5	2.5
335	B01AB04	7767319	Fragmin P forte 5.000 I.E. Gerke Ph. Fertigspritze	35	70	0	1	0	0	5	2.5
336	B01AB04	7767319	Fragmin P forte 5.000 I.E. Gerke Ph. Fertigspritze	35	70	0	1	0	0	5	2.5
337	B01AB04	7767348	Fragmin P 2.500 I.E.Gerke Ph. Fertigspritze	5	5	0	1	0	0	2.5	2.5
338	B01AB04	7767408	Fragmin P 2.500 I.E.Gerke Ph. Fertigspritze	35	35	0	1	0	0	2.5	2.5
339	B01AB04	7767408	Fragmin P 2.500 I.E.Gerke Ph. Fertigspritze	35	35	0	1	0	0	2.5	2.5
340	B01AB04	7767414	Fragmin P 2.500 I.E. Gerke Ph. Fertigspritze	10	10	0	1	0	0	2.5	2.5
341	B01AB04	7767414	Fragmin P 2.500 I.E. Gerke Ph. Fertigspritze	10	10	0	1	0	0	2.5	2.5
342	B01AB04	7767420	Fragmin P 2.500 I.E.Gerke Ph. Fertigspritze	20	20	0	1	0	0	2.5	2.5
343	B01AB04	7767420	Fragmin P 2.500 I.E.Gerke Ph. Fertigspritze	20	20	0	1	0	0	2.5	2.5
344	B01AB04	8711723	Fragmin P 0,2 ml Fertigspritze	20	20	0	1	0	0	2.5	2.5
345	B01AB04	8711746	Fragmin P forte 0,2 ml Fertigspritze	20	40	0	1	0	0	5	2.5
346	B01AB04	8711752	Fragmin P forte 0,2 ml Fertigspritze	100	200	0	1	0	0	5	2.5
347	B01AB04	8810170	Fragmin Multidose 25.000 I.E./ml 4 ml	1	40	0	1	0	0	100	2.5
348	B01AB04	8810187	Fragmin Multidose 25.000 I.E./ml 4 ml	5	200	0	1	0	0	100	2.5
349	B01AB04	8810193	Fragmin Multidose 10.000 I.E./ml 10 ml	1	40	0	1	0	0	100	2.5
350	B01AB04	8810201	Fragmin Multidose 10.000 I.E./ml 10 ml	5	200	0	1	0	0	100	2.5
351	B01AB04	8849427	Fragmin P forte ACA/ADAG Fertigspritze	35	70	0	1	0	0	5	2.5
352	B01AB04	9000527	Fragmin P ACA/ADAG Fertigspritze	20	20	0	1	0	0	2.5	2.5
353	B01AB04	9065811	Fragmin 10.000 I.E. CC Ph. 1 ml	10	40	0	1	0	0	10	2.5
354	B01AB04	9197961	Fragmin 2.500 I.E. P Fertigspr.m.Sicherh.System	50	50	0	1	0	0	2.5	2.5
355	B01AB04	9197978	Fragmin 5.000 I.E. P forte Fertigspr.m.Sich.System	50	100	0	1	0	0	5	2.5
356	B01AB04	9197984	Fragmin 7.500 I.E. Fertigspritze	20	60.001	0	1	0	0	7.5	2.49996
357	B01AB04	9197990	Fragmin 10.000 I.E. Fertigspritze	20	80	0	1	0	0	10	2.5
358	B01AB04	9198009	Fragmin 12.500 I.E. Fertigspr. m.Sicherh.System	20	100	0	1	0	0	12.5	2.5
359	B01AB04	9198015	Fragmin 15.000 I.E. Fertigspr. m.Sicherh.System	20	119.998	0	1	0	0	15	2.50004
360	B01AB04	9198021	Fragmin 18.000 I.E. Fertigspr. m.Sicherh.System	20	143.999	0	1	0	0	18	2.50002
361	B01AB04	9198647	Fragmin 2.500 i.e. p Fertigspr.m.sicherh.system Eurim	10	10	0	1	0	0	2.5	2.5
362	B01AB04	9214441	Fragmin 5000 I.E. P forte Fertigspritze Eurim	10	20	0	1	0	0	5	2.5
363	B01AB04	9302168	Fragmin 2.500 I.E. P Fertigspr.m.Sicherh.System Eurim	20	20	0	1	0	0	2.5	2.5
364	B01AB04	9303558	Fragmin P 2.500 I.E. Docpharm Fertigspritze	10	10	0	1	0	0	2.5	2.5
365	B01AB04	9303564	Fragmin P 2.500 I.E. Docpharm Fertigspritze	20	20	0	1	0	0	2.5	2.5
366	B01AB04	9515579	Fragmin 5.000 i.e. P forte Gerke Ph. Fertigspritze	100	200	0	1	0	0	5	2.5
367	B01AB04	9515579	Fragmin 5.000 i.e. P forte Gerke Ph. Fertigspritze	100	200	0	1	0	0	5	2.5
368	B01AB04	9694599	Fragmin 2.500 I.E. P Fertigspr.m.Sicherh.System Gerke Ph	5	5	0	1	0	0	2.5	2.5
369	B01AB04	9714847	Fragmin 5.000 I.E. P forte Fertigspr.m.Sich.System Gerke	10	20	0	1	0	0	5	2.5
370	B01AB04	9714853	Fragmin 5.000 I.E. P forte Fertigspr.m.Sich.System Gerke	20	40	0	1	0	0	5	2.5
371	B01AB04	9714876	Fragmin 5.000 I.E. P forte Fertigspr.m.Sich.System Gerke	50	100	0	1	0	0	5	2.5
372	B01AB04	9714882	Fragmin 2.500 I.E. P Fertigspr.m.Sicherh.System Gerke Ph	10	10	0	1	0	0	2.5	2.5
373	B01AB04	9714882	Fragmin 2.500 I.E. P Fertigspr.m.Sicherh.System Gerke Ph	10	10	0	1	0	0	2.5	2.5
374	B01AB04	9714899	Fragmin 2.500 I.E. P Fertigspr.m.Sicherh.System Gerke Ph	20	20	0	1	0	0	2.5	2.5
375	B01AB04	9714899	Fragmin 2.500 I.E. P Fertigspr.m.Sicherh.System Gerke Ph	20	20	0	1	0	0	2.5	2.5
376	B01AB04	9714907	Fragmin 2.500 I.E. P Fertigspr.m.Sicherh.System Gerke Ph	50	50	0	1	0	0	2.5	2.5
377	B01AB04	9714907	Fragmin 2.500 I.E. P Fertigspr.m.Sicherh.System Gerke Ph	50	50	0	1	0	0	2.5	2.5
378	B01AB04	9714913	Fragmin 2.500 I.E. P Gerke Ph. Fertigspritze	50	50	0	1	0	0	2.5	2.5
379	B01AB04	9714913	Fragmin 2.500 I.E. P Gerke Ph. Fertigspritze	50	50	0	1	0	0	2.5	2.5
380	B01AB04	9716102	Fragmin 5.000 I.E. P forte Gerke Ph. Fertigspritze	50	100	0	1	0	0	5	2.5
381	B01AB04	9722982	Fragmin P 2.500 I.E. Fertigspr.m.Sicherheitssystem CC Ph	5	5	0	1	0	0	2.5	2.5
382	B01AB04	9722999	Fragmin P 2.500 I.E. Fertigspr.m.Sicherheitssystem CC Ph	10	10	0	1	0	0	2.5	2.5
383	B01AB04	9723007	Fragmin P 2.500 I.E. Fertigspr.m.Sicherheitssystem CC Ph	20	20	0	1	0	0	2.5	2.5
384	B01AB04	9723013	Fragmin P 2.500 I.E. Fertigspr.m.Sicherheitssystem CC Ph	35	35	0	1	0	0	2.5	2.5
385	B01AB04	9723036	Fragmin 5.000 i.e. p forte CC Ph. Fertigspritze	5	10	0	1	0	0	5	2.5
386	B01AB04	9723036	Fragmin 5.000 i.e. p forte CC Ph. Fertigspritze	5	10	0	1	0	0	5	2.5
387	B01AB04	9723042	Fragmin 5.000 i.e. p forte CC Ph. Fertigspritze	10	20	0	1	0	0	5	2.5
388	B01AB04	9723042	Fragmin 5.000 i.e. p forte CC Ph. Fertigspritze	10	20	0	1	0	0	5	2.5
389	B01AB04	9723042	Fragmin 5.000 i.e. p forte CC Ph. Fertigspritze	10	20	0	1	0	0	5	2.5
390	B01AB04	9723042	Fragmin 5.000 i.e. p forte CC Ph. Fertigspritze	10	20	0	1	0	0	5	2.5
391	B01AB04	9723059	Fragmin 5.000 i.e. p forte CC Ph. Fertigspritze	20	40	0	1	0	0	5	2.5
392	B01AB04	9723059	Fragmin 5.000 i.e. p forte CC Ph. Fertigspritze	20	40	0	1	0	0	5	2.5
393	B01AB04	9723059	Fragmin 5.000 i.e. p forte CC Ph. Fertigspritze	20	40	0	1	0	0	5	2.5
394	B01AB04	9723065	Fragmin 5.000 i.e. p forte CC Ph. Fertigspritze	35	70	0	1	0	0	5	2.5
395	B01AB04	9723065	Fragmin 5.000 i.e. p forte CC Ph. Fertigspritze	35	70	0	1	0	0	5	2.5
396	B01AB04	9723071	Fragmin 10.000 I.E m.Sicherhsystem CC Ph. Fertigspritze	10	40	0	1	0	0	10	2.5
397	B01AB04	9723088	Fragmin 10.000 I.E m.Sicherhsystem CC Ph. Fertigspritze	20	80	0	1	0	0	10	2.5
398	B01AB04	9723094	Fragmin 10.000 I.E m.Sicherhsystem CC Ph. Fertigspritze	35	140	0	1	0	0	10	2.5
399	B01AB04	9723102	Fragmin 10.000 I.E. CC Ph. Fertigspritze	10	40	0	1	0	0	10	2.5
400	B01AB04	9723125	Fragmin 10.000 I.E. CC Ph. Fertigspritze	20	80	0	1	0	0	10	2.5
401	B01AB04	9723131	Fragmin 10.000 I.E. CC Ph. Fertigspritze	35	140	0	1	0	0	10	2.5
402	B01AB04	9726313	Fragmin D CC Ph.	10	40	0	1	0	0	10	2.5
403	B01AB04	9779893	Fragmin 10.000 I.E.. Fertigspr. m.Sicherh.syst Docpharm	10	40	0	1	0	0	10	2.5
404	B01AB04	9779901	Fragmin 10.000 I.E.. Fertigspr. m.Sicherh.syst Docpharm	20	80	0	1	0	0	10	2.5
405	B01AB04	9889699	Fragmin 12.500 I.E. Docpharm Fertigspritze	10	50	0	1	0	0	12.5	2.5
406	B01AB04	9889707	Fragmin 12.500 I.E. Inj.-Lsg i.e. Fertigspritze Docpharm	20	100	0	1	0	0	12.5	2.5
407	B01AB04	9889765	Fragmin 7.500 I.E. Docpharm Fertigspritze	10	30	0	1	0	0	7.5	2.5
408	B01AB04	9889802	Fragmin 7.500 I.E. Docpharm Fertigspritze	20	60.001	0	1	0	0	7.5	2.49996
409	B01AB04	9889860	Fragmin 15.000 I.E. Docpharm Fertigspritze	10	59.999	0	1	0	0	15	2.50004
410	B01AB04	9889877	Fragmin 15.000 i.e. inj.-lsg i.e. Fertigspritze Docpharm	20	119.998	0	1	0	0	15	2.50004
411	B01AB04	9889937	Fragmin 18.000 I.E. Docpharm Fertigspritze	10	71.999	0	1	0	0	18	2.50003
412	B01AB04	9889943	Fragmin 18.000 i.e. inj.-lsg i.e. Fertigspritze Docpharm	20	143.999	0	1	0	0	18	2.50002
413	B01AB04	9893614	Fragmin 5.000 I.E. P forte Fertigspritze m.Sich.Sy. Emra	5	10	0	1	0	0	5	2.5
414	B01AB04	9893614	Fragmin 5.000 I.E. P forte Fertigspritze m.Sich.Sy. Emra	5	10	0	1	0	0	5	2.5
415	B01AB04	9893620	Fragmin 5.000 I.E. P forte Fertigspritze m.Sich.Sy. Emra	10	20	0	1	0	0	5	2.5
416	B01AB04	9893637	Fragmin 5.000 I.E. P forte Fertigspritze m.Sich.Sy. Emra	20	40	0	1	0	0	5	2.5
417	B01AB04	9893643	Fragmin 5.000 I.E. P forte Fertigspritze m.Sich.Sy. Emra	35	70	0	1	0	0	5	2.5
418	B01AB04	9893666	Fragmin 5.000 i.e. P forte fertigspr.m.sich.system Emra	100	200	0	1	0	0	5	2.5
419	B01AB04	9893672	Fragmin 2.500 I.E. P Fertigspr.m.Sicherh.System Emra	5	5	0	1	0	0	2.5	2.5
420	B01AB04	9893689	Fragmin 2.500 I.E. P Fertigspr.m.Sicherheitssystem Emra	10	10	0	1	0	0	2.5	2.5
421	B01AB04	9893695	Fragmin 2.500 I.E. P Fertigspr.m.Sicherheitssystem Emra	20	20	0	1	0	0	2.5	2.5
422	B01AB04	9893695	Fragmin 2.500 I.E. P Fertigspr.m.Sicherheitssystem Emra	20	20	0	1	0	0	2.5	2.5
423	B01AB04	9893703	Fragmin 2.500 I.E. P Fertigspr.m.Sicherheitssystem Emra	35	35	0	1	0	0	2.5	2.5
424	B01AB04	9893703	Fragmin 2.500 I.E. P Fertigspr.m.Sicherheitssystem Emra	35	35	0	1	0	0	2.5	2.5
425	B01AB04	9893726	Fragmin 2.500 I.E. P Fertigspr.m.Sicherheitssystem Emra	50	50	0	1	0	0	2.5	2.5
426	B01AB04	9893726	Fragmin 2.500 I.E. P Fertigspr.m.Sicherheitssystem Emra	50	50	0	1	0	0	2.5	2.5
427	B01AB04	9893726	Fragmin 2.500 I.E. P Fertigspr.m.Sicherheitssystem Emra	50	50	0	1	0	0	2.5	2.5
428	B01AB04	9927738	Fragmin 5.000 I.E. P forte Fertigspr.m.Sich.system Eurim	20	40	0	1	0	0	5	2.5
429	B01AB04	10072012	Fragmin P forte Fertigspritzen ACA/ADAG	50	100	0	1	0	0	5	2.5
430	B01AB04	10174913	Fragmin P 2.500 I.E. Inj.-Lsg.i.e.FS.m.Sicher.Sys.	5	5	0	1	0	0	2.5	2.5
431	B01AB04	10174936	Fragmin P 2.500 I.E. Inj.-Lsg.i.e.FS.m.Sicher.Sys.	10	10	0	1	0	0	2.5	2.5
432	B01AB04	10174942	Fragmin P 2.500 I.E. Inj.-Lsg.i.e.Fs.m.Sicher.Sys.Berage	20	20	0	1	0	0	2.5	2.5
433	B01AB04	10174971	Fragmin P forte 5.000 Inj.-lsg Fertigspritze Beragena	5	10	0	1	0	0	5	2.5
434	B01AB04	10174971	Fragmin P forte 5.000 Inj.-lsg Fertigspritze Beragena	5	10	0	1	0	0	5	2.5
435	B01AB04	10174988	Fragmin P forte 5.000 i.e. Fertigspritze Beragena	10	20	0	1	0	0	5	2.5
436	B01AB04	10174988	Fragmin P forte 5.000 i.e. Fertigspritze Beragena	10	20	0	1	0	0	5	2.5
437	B01AB04	10174994	Fragmin P forte 5.000 I.E. Inj.-Lsg.i.e.F.m.S.Sys.Berage	20	40	0	1	0	0	5	2.5
438	B01AB04	10174994	Fragmin P forte 5.000 I.E. Fertigspritze Beragena	20	40	0	1	0	0	5	2.5
439	B01AB04	10174994	Fragmin P forte 5.000 I.E. Fertigspritze Beragena	20	40	0	1	0	0	5	2.5
440	B01AB04	10175002	Fragmin P forte 5.000 Inj.-lsg Fertigspritze Beragena	35	70	0	1	0	0	5	2.5
441	B01AB04	10200289	Fragmin P 2.500 I.E. Inj.-Lsg.i.e.FS.m.Scher.Sys.	10	10	0	1	0	0	2.5	2.5
442	B01AB04	10200289	Fragmin P 2.500 I.E. Fertigspritze Doc Ph.	10	10	0	1	0	0	2.5	2.5
443	B01AB04	10200295	Fragmin P 2.500 I.E. Inj.-Lsg.i.e.FS.m.Scher.Sys.	20	20	0	1	0	0	2.5	2.5
444	B01AB04	10200295	Fragmin P 2.500 I.E. Fertigspritze Doc Ph.	20	20	0	1	0	0	2.5	2.5
445	B01AB04	10386667	Fragmin P forte 5.000 I.E. Inj.-Lsg.i.e.F.m.S.Sys. Emra	50	100	0	1	0	0	5	2.5
446	B01AB04	10386667	Fragmin P forte 5.000 I.E. Fertigspritze Emra	50	100	0	1	0	0	5	2.5
447	B01AB04	10532353	Fragmin P forte 5.000 I.E. Fertigspritze Axicorp	5	10	0	1	0	0	5	2.5
448	B01AB04	10532353	Fragmin P forte 5.000 I.E. Fertigspritze Axicorp	5	10	0	1	0	0	5	2.5
449	B01AB04	10532376	Fragmin P forte 5.000 I.E. Fertigspritze Axicorp	10	20	0	1	0	0	5	2.5
450	B01AB04	10532376	Fragmin P forte 5.000 I.E. Fertigspritze Axicorp	10	20	0	1	0	0	5	2.5
451	B01AB04	10532382	Fragmin P forte 5.000 I.E. Fertigspritze Axicorp	20	40	0	1	0	0	5	2.5
452	B01AB04	10532399	Fragmin P forte 5.000 I.E. Fertigspritze Axicorp	35	70	0	1	0	0	5	2.5
453	B01AB04	10738244	Fragmin P forte 5.000 I.E. Inj.-Lsg.i.e.Fertigspr.	10	20	0	1	0	0	5	2.5
454	B01AB04	10756940	Fragmin P forte 5.000 i.e. Fertigspritzen CC Ph.	50	100	0	1	0	0	5	2.5
455	B01AB04	10756957	Fragmin P forte 5.000 i.e. Fertigspritzen CC Ph	50	100	0	1	0	0	5	2.5
456	B01AB04	10761970	Fragmin P forte 5.000 I.E. Inj.-Lsg.i.e.Fertigspr.	20	40	0	1	0	0	5	2.5
457	B01AB04	10761987	Fragmin P forte 5.000 I.E. Inj.-Lsg.i.e.Fertigspr.	50	100	0	1	0	0	5	2.5
458	B01AB04	10823464	Fragmin 5.000 I.E. P forte Fertigspr.m.sich.System Eurim	35	70	0	1	0	0	5	2.5
459	B01AB04	10943056	Fragmin 10.000 I.E. Inj.-Lsg.i.e.FS.m.Sich.Sys. Docpharm	10	40	0	1	0	0	10	2.5
460	B01AB04	10993189	Fragmin P forte 5.000 Fertigspritzen Docpharm	10	20	0	1	0	0	5	2.5
461	B01AB04	10995834	Fragmin P 2.500 E Fertigspritzen Docpharm	50	50	0	1	0	0	2.5	2.5
462	B01AB04	11002723	Fragmin P forte 5.000 Fertigspritzen Docpharm	20	40	0	1	0	0	5	2.5
463	B01AB05	41074	Clexane 60 mg 0,6 ml Fertigspritze	100	300.003	0	1	0	0	60	19.9998
464	B01AB05	41097	Clexane 80 mg 0,8 ml Fertigspritze	100	400	0	1	0	0	80	20
465	B01AB05	41111	Clexane 100mg 1ml Fertigspritze	100	500	0	1	0	0	100	20
466	B01AB05	70176	Lovenox 40 mg Kohl Ph. Fertigspritze	20	40	0	1	0	0	40	20
467	B01AB05	70302	Lovenox 40 mg Kohl Ph. Fertigspritze	50	100	0	1	0	0	40	20
468	B01AB05	70302	Lovenox 40 mg Kohl Ph. Fertigspritze	50	100	0	1	0	0	40	20
469	B01AB05	174757	Lovenox 80 mg/0,8 ml Emra Fertigspritze	10	40	0	1	0	0	80	20
470	B01AB05	174757	Lovenox 80 mg/0,8 ml Emra Fertigspritze	10	40	0	1	0	0	80	20
471	B01AB05	174792	Lovenox 100 mg/1,0 ml Emra Fertigspritze	10	50	0	1	0	0	100	20
472	B01AB05	174792	Lovenox 100 mg/1,0 ml Emra Fertigspritze	10	50	0	1	0	0	100	20
473	B01AB05	244966	Lovenox 60 mg/0,6 ml Kohl Ph. Fertigspritze	10	30	0	1	0	0	60	20
474	B01AB05	256780	Clexane 20 mg 0,2 ml Beragena Fertigspritze	10	10	0	1	0	0	20	20
475	B01AB05	256797	Clexane 20 mg 0,2 ml Beragena Fertigspritze	20	20	0	1	0	0	20	20
476	B01AB05	256900	Clexane 40 mg 0,4 ml Beragena Fertigspritze	10	20	0	1	0	0	40	20
477	B01AB05	256917	Clexane 40 mg 0,4 ml Beragena Fertigspritze	20	40	0	1	0	0	40	20
478	B01AB05	260681	Clexane 20 0,2 ml Opti Fertigspritze	10	10	0	1	0	0	20	20
479	B01AB05	260698	Clexane 20 0,2 ml Opti Fertigspritze	20	20	0	1	0	0	20	20
480	B01AB05	260706	Clexane 20 0,2 ml Opti Fertigspritze	50	50	0	1	0	0	20	20
481	B01AB05	260712	Clexane 40 0,4 ml Opti Fertigspritze	10	20	0	1	0	0	40	20
482	B01AB05	260729	Clexane 40 0,4 ml Opti Fertigspritze	20	40	0	1	0	0	40	20
483	B01AB05	260735	Clexane 40 0,4 ml Opti Fertigspritze	50	100	0	1	0	0	40	20
484	B01AB05	264147	Clexane 20 0,2 ml Emra Fertigspritze	10	10	0	1	0	0	20	20
485	B01AB05	264153	Clexane 20 0,2 ml Emra Fertigspritze	20	20	0	1	0	0	20	20
486	B01AB05	264153	Clexane 20 0,2 ml Emra Fertigspritze	20	20	0	1	0	0	20	20
487	B01AB05	264176	Clexane 20 0,2 ml Emra Fertigspritze	50	50	0	1	0	0	20	20
488	B01AB05	264182	Clexane 40 0,4 ml Emra Fertigspritze	10	20	0	1	0	0	40	20
489	B01AB05	264199	Clexane 40 0,4 ml Emra Fertigspritze	20	40	0	1	0	0	40	20
490	B01AB05	264199	Clexane 40 0,4 ml Emra Fertigspritze	20	40	0	1	0	0	40	20
491	B01AB05	264207	Clexane 40 0,4 ml Emra Fertigspritze	50	100	0	1	0	0	40	20
492	B01AB05	275688	Clexane 20 mg 0,2 ml Westen Ph. Fertigspritze	10	10	0	1	0	0	20	20
493	B01AB05	275694	Clexane 20 mg 0,2 ml Westen Ph. Fertigspritze	20	20	0	1	0	0	20	20
494	B01AB05	275694	Clexane 20 mg 0,2 ml Westen Ph. Fertigspritze	20	20	0	1	0	0	20	20
495	B01AB05	275702	Clexane 40 mg 0,4 ml Westen Ph. Fertigspritze	10	20	0	1	0	0	40	20
496	B01AB05	275702	Clexane 40 mg 0,4 ml Westen Ph. Fertigspritze	10	20	0	1	0	0	40	20
497	B01AB05	275702	Clexane 40 mg 0,4 ml Westen Ph. Fertigspritze	10	20	0	1	0	0	40	20
498	B01AB05	275719	Clexane 40 mg 0,4 ml Westen Ph. Fertigspritze	20	40	0	1	0	0	40	20
499	B01AB05	275719	Clexane 40 mg 0,4 ml Westen Ph. Fertigspritze	20	40	0	1	0	0	40	20
500	B01AB05	275719	Clexane 40 mg 0,4 ml Westen Ph. Fertigspritze	20	40	0	1	0	0	40	20
501	B01AB05	323878	Lovenox 40 mg/0,4 ml Westen Ph. Fertigspritze	50	100	0	1	0	0	40	20
502	B01AB05	361229	Clexane 20 mg 0,2 ml Docpharm Fertigspritze	10	10	0	1	0	0	20	20
503	B01AB05	361241	Clexane 40 mg 0,4 ml Fertigspritze Docpharm	10	20	0	1	0	0	40	20
504	B01AB05	393991	Lovenox 80 mg/0,8 mlBeragena Fertigspritze	10	40	0	1	0	0	80	20
505	B01AB05	410933	Clexane 20 mg duo 0.2ml Fertigspritze	2	2	0	1	0	0	20	20
506	B01AB05	428347	Clexane 60 mg Axicorp Fertigspritze	10	30	0	1	0	0	60	20
507	B01AB05	430700	Clexane 80 mg Axicorp Fertigspritze	10	40	0	1	0	0	80	20
508	B01AB05	430700	Clexane 80 mg Axicorp Fertigspritze	10	40	0	1	0	0	80	20
509	B01AB05	547454	Clexane 40 mg 0,4 ml Westen Ph. Fertigspritze	50	100	0	1	0	0	40	20
510	B01AB05	547477	Clexane 20 mg 0,2 ml Westen Ph. Fertigspritze	50	50	0	1	0	0	20	20
511	B01AB05	576237	Clexane 60 0,6 ml Fertigspritze	10	30	0	1	0	0	60	20
512	B01AB05	576295	Clexane 80 0,8 ml Fertigspritze	10	40	0	1	0	0	80	20
513	B01AB05	577194	Clexane 100 1,0 ml Fertigspritze	10	50	0	1	0	0	100	20
514	B01AB05	588105	Clexane 20 0,2 ml Eurim Fertigspritze	50	50	0	1	0	0	20	20
515	B01AB05	588128	Clexane 40 0,4 ml Eurim Fertigspritze	50	100	0	1	0	0	40	20
516	B01AB05	620010	Klexane 80 mg 0,8 ml Westen Ph. Fertigspritze	10	40	0	1	0	0	80	20
517	B01AB05	698182	Lovenox 20 mg/0,2 ml Westen Ph. Fertigspritze	10	10	0	1	0	0	20	20
518	B01AB05	716721	Clexane 100 mg 1,0 ml m.sich.system Emra Fertigspritze	24	120	0	1	0	0	100	20
519	B01AB05	716721	Clexane 100 mg 1,0 ml m.sich.system Emra Fertigspritze	24	120	0	1	0	0	100	20
520	B01AB05	850709	Clexane 40 mg 0,4 ml GPP Fertigspritze	10	20	0	1	0	0	40	20
521	B01AB05	850715	Clexane 40 mg 0,4 ml GPP Fertigspritze	20	40	0	1	0	0	40	20
522	B01AB05	955638	Clexane Multidose 100 mg/ml 5 ml	5	125	0	1	0	0	100	4
523	B01AB05	955638	Clexane Multidose 100 mg/ml 5 ml	5	125	0	1	0	0	100	4
524	B01AB05	955644	Clexane Multidose 100 mg/ml 10 ml	5	250	0	1	0	0	100	2
525	B01AB05	970750	Clexane 40 mg 0,4 ml Fertigspritze m.Sich.Sys. Veron	10	20	0	1	0	0	40	20
526	B01AB05	1096686	Lovenox 80 mg/0,8 ml Kohl Ph. Fertigspritze	10	40	0	1	0	0	80	20
527	B01AB05	1120982	Clexane 100 mg 1,0 ml ACA/ADAG Fertigspritze	10	50	0	1	0	0	100	20
528	B01AB05	1120982	Clexane 100 mg 1,0 ml ACA/ADAG Fertigspritze	10	50	0	1	0	0	100	20
529	B01AB05	1140016	Clexane 100 mg Axicorp Fertigspritze	20	100	0	1	0	0	100	20
530	B01AB05	1224233	Clexane 20 0,2 ml Grünewald Fertigspritze	10	10	0	1	0	0	20	20
531	B01AB05	1224256	Clexane 20 0,2 ml Grünewald Fertigspritze	20	20	0	1	0	0	20	20
532	B01AB05	1224262	Clexane 20 0,2 ml Grünewald Fertigspritze	50	50	0	1	0	0	20	20
533	B01AB05	1224279	CLEXANE 40 0,4 ml Fertigspr. Grünewald	10	20	0	1	0	0	40	20
534	B01AB05	1224291	CLEXANE 40 0,4 ml Fertigspr. Grünewald	20	40	0	1	0	0	40	20
535	B01AB05	1224316	CLEXANE 40 0,4 ml Fertigspr. Grünewald	50	100	0	1	0	0	40	20
536	B01AB05	1228478	Clexane 40 mg 0,4 ml Fertigspritze Milinda	10	20	0	1	0	0	40	20
537	B01AB05	1228484	Clexane 40 mg 0,4 ml Fertigspritze Milinda	20	40	0	1	0	0	40	20
538	B01AB05	1228490	Clexane 40 mg 0,4 ml Fertigspritze Milinda	50	100	0	1	0	0	40	20
539	B01AB05	1228509	Clexane 60 mg 0,6 ml Fertigspritze Milinda	10	30	0	1	0	0	60	20
540	B01AB05	1228515	Clexane 60 mg 0,6 ml Fertigspritze Milinda	12	36	0	1	0	0	60	20
541	B01AB05	1228521	Clexane 60 mg 0,6 ml Fertigspritze Milinda	20	60.001	0	1	0	0	60	19.9997
542	B01AB05	1229064	Clexane 60 mg 0,6 ml Fertigspritze Milinda	24	72.001	0	1	0	0	60	19.9997
543	B01AB05	1229816	Clexane 80 mg 0,8 ml Fertigspritze Milinda	10	40	0	1	0	0	80	20
544	B01AB05	1229822	Clexane 80 mg 0,8 ml Fertigspritze Milinda	12	48	0	1	0	0	80	20
545	B01AB05	1229845	Clexane 80 mg 0,8 ml Fertigspritze Milinda	20	80	0	1	0	0	80	20
546	B01AB05	1229851	Clexane 80 mg 0,8 ml Fertigspritze Milinda	24	96	0	1	0	0	80	20
547	B01AB05	1229868	Clexane 100 mg 1,0 ml Fertigspritze Milinda	10	50	0	1	0	0	100	20
548	B01AB05	1229874	Clexane 100 mg 1,0 ml Fertigspritze Milinda	12	60	0	1	0	0	100	20
549	B01AB05	1229874	Clexane 100 mg 1,0 ml Fertigspritze Milinda	12	60	0	1	0	0	100	20
550	B01AB05	1229880	Clexane 100 mg 1,0 ml Fertigspritze Milinda	20	100	0	1	0	0	100	20
551	B01AB05	1229905	Clexane 100 mg 1,0 ml Fertigspritze Milinda	24	120	0	1	0	0	100	20
552	B01AB05	1244678	Clexane 60 mg 0,6 ml Emra Fertigspritze	12	36	0	1	0	0	60	20
553	B01AB05	1244678	Clexane 60 mg 0,6 ml Emra Fertigspritze	12	36	0	1	0	0	60	20
554	B01AB05	1244684	Clexane 60 mg 0,6 ml Emra Fertigspritze	20	60.001	0	1	0	0	60	19.9997
555	B01AB05	1244684	Clexane 60 mg 0,6 ml Emra Fertigspritze	20	60.001	0	1	0	0	60	19.9997
556	B01AB05	1244690	Clexane 60 mg 0,6 ml Emra Fertigspritze	24	72.001	0	1	0	0	60	19.9997
557	B01AB05	1316455	Clexane Multidose 100 mg/ml 10 ml	1	50	0	1	0	0	100	2
558	B01AB05	1329481	Clexane 40 mg 0,4 ml Fertigspritze m.Sich.Sys. Veron	20	40	0	1	0	0	40	20
559	B01AB05	1329765	Clexane 40 mg 0,4 ml Fertigspritze m.Sich.Sys. Veron	50	100	0	1	0	0	40	20
560	B01AB05	1355403	Clexane 60 0,6 ml Westen Ph. Fertigspritze	10	30	0	1	0	0	60	20
561	B01AB05	1355403	Clexane 60 0,6 ml Westen Ph. Fertigspritze	10	30	0	1	0	0	60	20
562	B01AB05	1355403	Clexane 60 0,6 ml Westen Ph. Fertigspritze	10	30	0	1	0	0	60	20
563	B01AB05	1355403	Clexane 60 0,6 ml Westen Ph. Fertigspritze	10	30	0	1	0	0	60	20
564	B01AB05	1355515	Clexane 80 0,8 ml Westen Ph. Fertigspritze	10	40	0	1	0	0	80	20
565	B01AB05	1355538	Clexane 100 1,0 ml Westen Ph. Fertigspritze	10	50	0	1	0	0	100	20
566	B01AB05	1355538	Clexane 100 1,0 ml Westen Ph. Fertigspritze	10	50	0	1	0	0	100	20
567	B01AB05	1355538	Clexane 100 1,0 ml Westen Ph. Fertigspritze	10	50	0	1	0	0	100	20
568	B01AB05	1449995	Clexane 20 mg 0,2 ml Axicorp Fertigspritze	10	10	0	1	0	0	20	20
569	B01AB05	1450030	Clexane 40 mg 0,4 ml Axicorp Fertigspritze	10	20	0	1	0	0	40	20
570	B01AB05	1450030	Clexane 40 mg 0,4 ml Axicorp Fertigspritze	10	20	0	1	0	0	40	20
571	B01AB05	1549604	Clexane 20 mg 0,2 ml ACA/ADAG Fertigspritze	10	10	0	1	0	0	20	20
572	B01AB05	1549610	Clexane 20 mg 0,2 ml ACA/ADAG Fertigspritze	20	20	0	1	0	0	20	20
573	B01AB05	1549627	Clexane 20 mg 0,2 ml ACA/ADAG Fertigspritze	50	50	0	1	0	0	20	20
574	B01AB05	1549633	Clexane 40 mg 0,4 ml ACA/ADAG Fertigspritze	10	20	0	1	0	0	40	20
575	B01AB05	1549633	Clexane 40 mg 0,4 ml ACA/ADAG Fertigspritze	10	20	0	1	0	0	40	20
576	B01AB05	1549633	Clexane 40 mg 0,4 ml ACA/ADAG Fertigspritze	10	20	0	1	0	0	40	20
577	B01AB05	1549656	Clexane 40 mg 0,4 ml ACA/ADAG Fertigspritze	20	40	0	1	0	0	40	20
578	B01AB05	1549662	Clexane 40 mg 0,4 ml ACA/ADAG Fertigspritze	50	100	0	1	0	0	40	20
579	B01AB05	1554597	Lovenox 40 mg/0,4 ml Westen Ph. Fertigspritze	10	20	0	1	0	0	40	20
580	B01AB05	1622330	Clexane 40 mg 0,4 ml Docpharm Fertigspritze	50	100	0	1	0	0	40	20
581	B01AB05	1622330	Clexane 40 mg 0,4 ml Docpharm Fertigspritze	50	100	0	1	0	0	40	20
582	B01AB05	1626339	Clexane 100 mg 1,0 ml Kohl Ph. Fertigspritze	24	120	0	1	0	0	100	20
583	B01AB05	1688257	Clexane 20 mg 0,2 ml Axicorp Fertigspritze	20	20	0	1	0	0	20	20
584	B01AB05	1688429	Clexane 40 mg 0,4 ml Axicorp Fertigspritze	20	40	0	1	0	0	40	20
585	B01AB05	1688429	Clexane 40 mg 0,4 ml Axicorp Fertigspritze	20	40	0	1	0	0	40	20
586	B01AB05	1746492	Lovenox 40 mg/0,4 ml Westen Ph. Fertigspritze	20	40	0	1	0	0	40	20
587	B01AB05	1746492	Lovenox 40 mg/0,4 ml Westen Ph. Fertigspritze	20	40	0	1	0	0	40	20
588	B01AB05	1878733	Clexane 60 mg Fertigspritze	12	36	0	1	0	0	60	20
589	B01AB05	1878756	Clexane 60 mg Fertigspritze	24	72.001	0	1	0	0	60	19.9997
590	B01AB05	1879052	Clexane 80 mg Fertigspritze	12	48	0	1	0	0	80	20
591	B01AB05	1879649	Clexane 80 mg Fertigspritze	24	96	0	1	0	0	80	20
592	B01AB05	1879655	Clexane 100 mg Fertigspritze	12	60	0	1	0	0	100	20
593	B01AB05	1879744	Clexane 100 mg Fertigspritze	24	120	0	1	0	0	100	20
594	B01AB05	1909422	Lovenox 60 mg/0,6 ml Westen Ph. Fertigspritze	10	30	0	1	0	0	60	20
595	B01AB05	1911123	Lovenox 80 mg/0,8 ml Westen Ph. Fertigspritze	10	40	0	1	0	0	80	20
596	B01AB05	1911123	Lovenox 80 mg/0,8 ml Westen Ph. Fertigspritze	10	40	0	1	0	0	80	20
597	B01AB05	1911152	Lovenox 100 mg/1,0 ml Westen Ph. Fertigspritze	10	50	0	1	0	0	100	20
598	B01AB05	1993635	Clexane 40 0,4 ml Fertigspritze	2	4	0	1	0	0	40	20
599	B01AB05	2018576	Clexane 20 0,2 ml Westen Ph. Fertigspritze	100	100	0	1	0	0	20	20
600	B01AB05	2018599	Clexane 40 0,4 ml Westen Ph. Fertigspritze	100	200	0	1	0	0	40	20
601	B01AB05	2066701	Clexane 40 0,4 ml Gerke Ph. Fertigspritze	10	20	0	1	0	0	40	20
602	B01AB05	2066718	Clexane 40 0,4 ml Gerke Ph. Fertigspritze	20	40	0	1	0	0	40	20
603	B01AB05	2066724	Clexane 40 0,4 ml Gerke Ph. Fertigspritze	50	100	0	1	0	0	40	20
604	B01AB05	2066919	Clexane 20 0,2 ml Gerke Ph. Fertigspritze	10	10	0	1	0	0	20	20
605	B01AB05	2066948	Clexane 20 0,2 ml Gerke Ph. Fertigspritze	20	20	0	1	0	0	20	20
606	B01AB05	2066954	Clexane 20 0,2 ml Gerke Ph. Fertigspritze	50	50	0	1	0	0	20	20
607	B01AB05	2213639	Clexane 80 mg 0,8 ml ACA/ADAG Fertigspritze	10	40	0	1	0	0	80	20
608	B01AB05	2213639	Clexane 80 mg 0,8 ml ACA/ADAG Fertigspritze	10	40	0	1	0	0	80	20
609	B01AB05	2213639	Clexane 80 mg 0,8 ml ACA/ADAG Fertigspritze	10	40	0	1	0	0	80	20
610	B01AB05	2213645	Clexane 60 mg 0,6 ml Fertigspritze ACA/ADAG	10	30	0	1	0	0	60	20
611	B01AB05	2213645	Clexane 60 mg 0,6 ml Fertigspritze ACA/ADAG	10	30	0	1	0	0	60	20
612	B01AB05	2213645	Clexane 60 mg 0,6 ml Fertigspritze ACA/ADAG	10	30	0	1	0	0	60	20
613	B01AB05	2238958	Klexane 60 mg 0,6 ml Axicorp Fertigspritze	10	30	0	1	0	0	60	20
614	B01AB05	2238970	Klexane 80 mg 0,8 ml Axicorp Fertigspritze	10	40	0	1	0	0	80	20
615	B01AB05	2297837	Clexane 20 mg 0,2 ml Fertigspritze	90	90	0	1	0	0	20	20
616	B01AB05	2297843	Clexane 40 mg 0,4 ml Fertigspritze	90	180	0	1	0	0	40	20
617	B01AB05	2435162	Clexane 60 mg 0,6 ml Fertigspritze Axicorp	10	30	0	1	0	0	60	20
618	B01AB05	2435162	Clexane 60 mg 0,6 ml Fertigspritze Axicorp	10	30	0	1	0	0	60	20
619	B01AB05	2451764	Clexane 60 mg 0,6 ml Fertigspritze Axicorp	20	60.001	0	1	0	0	60	19.9997
620	B01AB05	2451764	Clexane 60 mg 0,6 ml Fertigspritze Axicorp	20	60.001	0	1	0	0	60	19.9997
621	B01AB05	2453906	Clexane 20 mg 0,2 ml Axicorp Fertigspritze	10	10	0	1	0	0	20	20
622	B01AB05	2453912	Clexane 20 mg 0,2 ml Axicorp Fertigspritze	20	20	0	1	0	0	20	20
623	B01AB05	2457867	Lovenox 40 mg/0,4 ml Kohl Ph. Fertigspritze	10	20	0	1	0	0	40	20
624	B01AB05	2478071	Clexane 80 0,8 ml Kohl Ph. Fertigspritze	20	80	0	1	0	0	80	20
625	B01AB05	2478071	Clexane 80 0,8 ml Kohl Ph. Fertigspritze	20	80	0	1	0	0	80	20
626	B01AB05	2521246	Clexane 20 mg 0,2 ml CC-Pharma Fertigspritze	10	10	0	1	0	0	20	20
627	B01AB05	2521275	Clexane 20 mg 0,2 ml CC-Pharma Fertigspritze	20	20	0	1	0	0	20	20
628	B01AB05	2521298	Clexane 20 mg 0,2 ml CC-Pharma Fertigspritze	50	50	0	1	0	0	20	20
629	B01AB05	2521312	Clexane 40 mg 0,4 ml CC-Pharma Fertigspritze	10	20	0	1	0	0	40	20
630	B01AB05	2521387	Clexane 40 mg 0,4 ml CC-Pharma Fertigspritze	20	40	0	1	0	0	40	20
631	B01AB05	2521418	Clexane 40 mg 0,4 ml CC-Pharma Fertigspritze	50	100	0	1	0	0	40	20
632	B01AB05	2588150	Clexane 40 mg/0,4 ml Abis Fertigspritze	10	20	0	1	0	0	40	20
633	B01AB05	2589787	Clexane 40 mg/0,4 ml Abis Fertigspritze	20	40	0	1	0	0	40	20
634	B01AB05	2752460	Clexane 60 mg 0,6 ml Kohl Ph. Fertigspritze	20	60.001	0	1	0	0	60	19.9997
635	B01AB05	2752483	Clexane 100 1,0 ml Kohl Ph. Fertigspritze	10	50	0	1	0	0	100	20
636	B01AB05	2752483	Clexane 100 1,0 ml Kohl Ph. Fertigspritze	10	50	0	1	0	0	100	20
637	B01AB05	2752508	Clexane 80 0,8 ml Kohl Ph. Fertigspritze	10	40	0	1	0	0	80	20
638	B01AB05	2752514	Clexane 60 0,6 ml Kohl Ph. Fertigspritze	10	30	0	1	0	0	60	20
639	B01AB05	2860184	Clexane 40 0,4 ml Eurim Fertigspritze	2	4	0	1	0	0	40	20
640	B01AB05	3048266	Clexane 60 mg 0,6 ml Eurim Fertigspritze	10	30	0	1	0	0	60	20
641	B01AB05	3048349	Clexane 80 mg 0,8 ml Eurim Fertigspritze	10	40	0	1	0	0	80	20
642	B01AB05	3048384	Clexane 100 mg 1,0 ml Eurim Fertigspritze	10	50	0	1	0	0	100	20
643	B01AB05	3076682	Lovenox 100 mg/1,0 ml Fertigspritzen Kohl Ph.	10	50	0	1	0	0	100	20
644	B01AB05	3076742	Lovenox 100 mg/1,0 ml Kohl Ph. Fertigspritze	12	60	0	1	0	0	100	20
645	B01AB05	3076765	Lovenox 20 mg/0,2 ml Fertigspritzen Kohl Ph.	10	10	0	1	0	0	20	20
646	B01AB05	3076771	Lovenox 20 mg/0,2 ml Kohl Ph. Fertigspritze	20	20	0	1	0	0	20	20
647	B01AB05	3193620	Clexane 100 mg 1,0 ml Kohl Ph. Fertigspritze	20	100	0	1	0	0	100	20
648	B01AB05	3198793	Clexane 20 0,2 ml Beragena Fertigspritze	50	50	0	1	0	0	20	20
649	B01AB05	3198801	Clexane 40 0,4 ml Beragena Fertigspritze	50	100	0	1	0	0	40	20
650	B01AB05	3198818	Clexane 60 0,6 ml Beragena Fertigspritze	10	30	0	1	0	0	60	20
651	B01AB05	3198824	Clexane 80 0,8 ml Beragena Fertigspritze	10	40	0	1	0	0	80	20
652	B01AB05	3198830	Clexane 100 1,0 ml Beragena Fertigspritze	10	50	0	1	0	0	100	20
653	B01AB05	3208391	Clexane 60 0,6 ml Emra Fertigspritze	10	30	0	1	0	0	60	20
654	B01AB05	3208391	Clexane 60 0,6 ml Emra Fertigspritze	10	30	0	1	0	0	60	20
655	B01AB05	3208439	Clexane 80 0,8 ml Emra Fertigspritze	10	40	0	1	0	0	80	20
656	B01AB05	3208439	Clexane 80 0,8 ml Emra Fertigspritze	10	40	0	1	0	0	80	20
657	B01AB05	3208445	Clexane 100 1,0 ml Emra Fertigspritze	10	50	0	1	0	0	100	20
658	B01AB05	3208445	Clexane 100 1,0 ml Emra Fertigspritze	10	50	0	1	0	0	100	20
659	B01AB05	3222669	Clexane 60 0,6 ml Gerke Ph. Fertigspritze	10	30	0	1	0	0	60	20
660	B01AB05	3222675	Clexane 80 0,8 ml Gerke Ph. Fertigspritze	10	40	0	1	0	0	80	20
661	B01AB05	3222698	Clexane 100 1,0 ml Gerke Ph. Fertigspritze	10	50	0	1	0	0	100	20
662	B01AB05	3270668	Klexane 60 mg 0,6 ml Westen Ph. Fertigspritze	10	30	0	1	0	0	60	20
663	B01AB05	3446340	Clexane 40 mg 0,4 ml Fertigspritze Docpharm	20	40	0	1	0	0	40	20
664	B01AB05	3510902	Clexane 20 mg 0,2 ml	100	100	0	1	0	0	20	20
665	B01AB05	3510925	Clexane 20 0.2 ml Fertigspritze	10	10	0	1	0	0	20	20
666	B01AB05	3510931	Clexane 20 mg 0,2 ml Fertigspritze	100	100	0	1	0	0	20	20
667	B01AB05	3510960	Clexane 40 mg 0,4 ml	100	200	0	1	0	0	40	20
668	B01AB05	3510983	CLEXANE 40 0.4 ML Fertigspritze	10	20	0	1	0	0	40	20
669	B01AB05	3511008	Clexane 40 mg 0,4 ml Fertigspritze	100	200	0	1	0	0	40	20
670	B01AB05	3571766	Clexane 20 mg 0,2 ml Klinik Fertigspritze	90	90	0	1	0	0	20	20
671	B01AB05	3571772	Clexane 40 mg 0,4 ml Klinik Fertigspritze	90	180	0	1	0	0	40	20
672	B01AB05	3571909	Clexane 40 mg 0,4 ml Praxis Fertigspritze	90	180	0	1	0	0	40	20
673	B01AB05	3571915	Clexane 20 mg 0,2 ml Praxis Fertigspritze	90	90	0	1	0	0	20	20
674	B01AB05	3572211	Clexane Multidose 100 mg/ml Praxis 10 ml	1	50	0	1	0	0	1000	20
675	B01AB05	3572234	Clexane multi 100mg/ml akut 3ml	1	14.999	0	1	0	0	300	20.0013
676	B01AB05	3572441	Qualiop Klinik 100mg/ml 10ml	1	50	0	1	0	0	1000	20
677	B01AB05	3572458	Qualiop Multidose 100mg/ml 10ml	1	50	0	1	0	0	1000	20
678	B01AB05	3730880	Clexane 100 mg 1.0 ml Therapie Axicorp Fertigspritze	10	50	0	1	0	0	100	20
679	B01AB05	3730928	Clexane 100 mg 1,0 ml ACA/ADAG Fertigspritze	20	100	0	1	0	0	100	20
680	B01AB05	3772275	Clexane 60 mg 0,6 ml Eurim Fertigspritze	20	60.001	0	1	0	0	60	19.9997
681	B01AB05	3772281	Clexane 100 mg 1,0 ml Eurim Fertigspritze	20	100	0	1	0	0	100	20
682	B01AB05	3926726	Clexane 40 mg Duo 0,4 ml Fertigspritze	2	4	0	1	0	0	40	20
683	B01AB05	4091287	Lovenox 20 mg/0,2 ml Eurim Fertigspritze	10	10	0	1	0	0	20	20
684	B01AB05	4091287	Lovenox 20 mg/0,2 ml Eurim Fertigspritze	10	10	0	1	0	0	20	20
685	B01AB05	4091293	Lovenox 20 mg/0,2 ml Eurim Fertigspritze	20	20	0	1	0	0	20	20
686	B01AB05	4091301	Lovenox 20 mg/0,2 ml Eurim Fertigspritze	50	50	0	1	0	0	20	20
687	B01AB05	4091318	Lovenox 40 mg/0,4 ml Eurim Fertigspritze	2	4	0	1	0	0	40	20
688	B01AB05	4091324	Lovenox 40 mg/0,4 ml Eurim Fertigspritze	10	20	0	1	0	0	40	20
689	B01AB05	4091330	Lovenox 40 mg/0,4 ml Eurim Fertigspritze	20	40	0	1	0	0	40	20
690	B01AB05	4091347	Lovenox 40 mg/0,4 ml Eurim Fertigspritze	50	100	0	1	0	0	40	20
691	B01AB05	4091353	Lovenox 60 mg/0,6 ml Eurim Fertigspritze	10	30	0	1	0	0	60	20
692	B01AB05	4091376	Lovenox 80 mg/0,8 ml Eurim Fertigspritze	10	40	0	1	0	0	80	20
693	B01AB05	4091382	Lovenox 100 mg/1,0 ml Eurim Fertigspritze	10	50	0	1	0	0	100	20
694	B01AB05	4205176	Clexane 20 mg 0,2 ml Veron Ph. Fertigspritze	10	10	0	1	0	0	20	20
695	B01AB05	4205213	Clexane 20 mg 0,2 ml Veron Ph. Fertigspritze	20	20	0	1	0	0	20	20
696	B01AB05	4205236	Clexane 40 mg 0,4 ml Veron Ph. Fertigspritze	10	20	0	1	0	0	40	20
697	B01AB05	4205242	Clexane 40 mg 0,4 ml Veron Ph. Fertigspritze	20	40	0	1	0	0	40	20
698	B01AB05	4213081	Clexane 60 mg 0,6 ml Aventis Fertigspritze	20	60.001	0	1	0	0	60	19.9997
699	B01AB05	4213098	Clexane 80 mg 0,8 ml Fertigspritze	20	80	0	1	0	0	80	20
700	B01AB05	4213201	Clexane 100 mg 1,0 ml Aventis Fertigspritze	20	100	0	1	0	0	100	20
701	B01AB05	4390400	Lovenox 20 mg/0,2 ml Emra Fertigspritze	10	10	0	1	0	0	20	20
702	B01AB05	4436071	Clexane 80 mg Therapie 0,8 ml Eurim Fertigspritze	20	80	0	1	0	0	80	20
703	B01AB05	4441132	Lovenox 40 mg/0,4 ml Emra Fertigspritze	10	20	0	1	0	0	40	20
704	B01AB05	4441149	Lovenox 40 mg/0,4 ml Emra Fertigspritze	20	40	0	1	0	0	40	20
705	B01AB05	4441155	Lovenox 40 mg/0,4 ml Emra Fertigspritze	50	100	0	1	0	0	40	20
706	B01AB05	4441161	Lovenox 40 mg/0,4 ml Emra Fertigspritze	2	4	0	1	0	0	40	20
707	B01AB05	4460572	Clexane 60 mg 0,6 ml Westenph. Fertigspritze	20	60.001	0	1	0	0	60	19.9997
708	B01AB05	4460572	Clexane 60 mg 0,6 ml Westenph. Fertigspritze	20	60.001	0	1	0	0	60	19.9997
709	B01AB05	4460572	Clexane 60 mg 0,6 ml Westenph. Fertigspritze	20	60.001	0	1	0	0	60	19.9997
710	B01AB05	4460626	Clexane 40 mg 0,4 ml Westenph. Fertigspritze	50	100	0	1	0	0	40	20
711	B01AB05	4460626	Clexane 40 mg 0,4 ml Westenph. Fertigspritze	50	100	0	1	0	0	40	20
712	B01AB05	4460626	Clexane 40 mg 0,4 ml Westenph. Fertigspritze	50	100	0	1	0	0	40	20
713	B01AB05	4471883	Lovenox 60 mg/0,6 ml Emra Fertigspritze	10	30	0	1	0	0	60	20
714	B01AB05	4616212	Clexane 20 mg 0,2 ml Fertigspritzen m.Sich.System Axicor	10	10	0	1	0	0	20	20
715	B01AB05	4616287	Clexane 80 mg 0,8 ml Axicorp Fertigspritze	10	40	0	1	0	0	80	20
716	B01AB05	4616287	Clexane 80 mg 0,8 ml Axicorp Fertigspritze	10	40	0	1	0	0	80	20
717	B01AB05	4744677	Lovenox 60 mg/0,6 ml Eurim Fertigspritze Eurim	12	36	0	1	0	0	60	20
718	B01AB05	4824790	Klexane 40 mg CC Ph. Fertigspritze	10	20	0	1	0	0	40	20
719	B01AB05	4824790	Klexane 40 mg CC Ph. Fertigspritze	10	20	0	1	0	0	40	20
720	B01AB05	4824844	Klexane 40 mg CC Ph. Fertigspritze	20	40	0	1	0	0	40	20
721	B01AB05	4824844	Klexane 40 mg CC Ph. Fertigspritze	20	40	0	1	0	0	40	20
722	B01AB05	4824850	Klexane 40 mg CC Ph. Fertigspritze	50	100	0	1	0	0	40	20
723	B01AB05	4824850	Klexane 40 mg CC Ph. Fertigspritze	50	100	0	1	0	0	40	20
724	B01AB05	4825714	Klexane 60 mg CC Ph. Fertigspritze CC Ph.	10	30	0	1	0	0	60	20
725	B01AB05	4825714	Klexane 60 mg CC Ph. Fertigspritze CC Ph.	10	30	0	1	0	0	60	20
726	B01AB05	4825720	Klexane 60 mg CC Ph. Fertigspritze CC Ph.	20	60.001	0	1	0	0	60	19.9997
727	B01AB05	4825826	Klexane 80 mg CC Ph. Fertigspritze CC Ph.	10	40	0	1	0	0	80	20
728	B01AB05	4825826	Klexane 80 mg CC Ph. Fertigspritze CC Ph.	10	40	0	1	0	0	80	20
729	B01AB05	4825861	Clexane 80 mg Fertigspritze CC Pharma	20	80	0	1	0	0	80	20
730	B01AB05	4825861	Clexane 80 mg Fertigspritze CC Pharma	20	80	0	1	0	0	80	20
731	B01AB05	5013266	Clexane 20 mg 0,2 ml mit Sicherheitssystem Fertigspritze	10	10	0	1	0	0	20	20
732	B01AB05	5013289	Clexane 20 mg 0,2 ml .m.sich.system Fertigspritze	20	20	0	1	0	0	20	20
733	B01AB05	5013295	Clexane 20 mg 0,2 ml mit Sicherheits. Fertigspritze	50	50	0	1	0	0	20	20
734	B01AB05	5013303	Clexane 20 mg 0.2 ml SF Fertigspritze	90	90	0	1	0	0	20	20
735	B01AB05	5013355	Clexane 40 mg 0,4 ml mit Sicherheitssystem Fertigspritze	10	20	0	1	0	0	40	20
736	B01AB05	5013361	Clexane 40 mg 0,4 ml m.Sicherheitssystem Fertigspritze	20	40	0	1	0	0	40	20
737	B01AB05	5013438	Clexane 40 mg 0,4 ml mit Sicherheitssystem Fertigspritze	50	100	0	1	0	0	40	20
738	B01AB05	5013467	Clexane 40 mg 0.4 ml SF Fertigspritze	90	180	0	1	0	0	40	20
739	B01AB05	5013473	Clexane 40 mg duo 0,4 ml Fertigspritze	2	4	0	1	0	0	40	20
740	B01AB05	5013496	Clexane 60 mg Therapie 0,6ml Fertigspritze	10	30	0	1	0	0	60	20
741	B01AB05	5013504	Clexane 60 mg Therapie 0,6ml Fertigspritze	20	60.001	0	1	0	0	60	19.9997
742	B01AB05	5013527	Clexane 60 mg therapie 0.6ml Fertigspritze	90	270.003	0	1	0	0	60	19.9998
743	B01AB05	5013533	Clexane 80 mg Therapie 0,8ml Fertigspritze	10	40	0	1	0	0	80	20
744	B01AB05	5013562	Clexane 80 mg Therapie 0,8ml Fertigspritze	20	80	0	1	0	0	80	20
745	B01AB05	5013591	Clexane 80mg Therapie 0.8ml SF Fertigspritze	90	360	0	1	0	0	80	20
746	B01AB05	5013616	Clexane 100 mg Therapie 1,0ml Fertigspritze	10	50	0	1	0	0	100	20
747	B01AB05	5013668	Clexane 100 mg Therapie 1,0ml Fertigspritze	20	100	0	1	0	0	100	20
748	B01AB05	5013734	Clexane 100 mg therapie 1ml Fertigspritze	90	450	0	1	0	0	100	20
749	B01AB05	5020384	Clexane 40 mg 0,4 ml Veron Ph. Fertigspritze	50	100	0	1	0	0	40	20
750	B01AB05	5115363	Clexane 60 mg 0,6 ml Fertigspritze	10	30	0	1	0	0	60	20
751	B01AB05	5115386	Clexane 60 mg 0,6 ml Fertigspritze	20	60.001	0	1	0	0	60	19.9997
752	B01AB05	5115417	Clexane 60mg 0.6ml Fertigspritze	90	270.003	0	1	0	0	60	19.9998
753	B01AB05	5115423	Clexane 60 mg 0,6 ml Fertigspr.o.sich.sy.	10	30	0	1	0	0	60	20
754	B01AB05	5115452	Clexane 80 mg 0,8 ml Fertigspr.	10	40	0	1	0	0	80	20
755	B01AB05	5115469	Clexane 80 mg 0,8 ml Fertigspritze	20	80	0	1	0	0	80	20
756	B01AB05	5115475	Clexane 80mg 0.8ml Fertigspritze	90	360	0	1	0	0	80	20
757	B01AB05	5115481	Clexane 80 mg 0,8 ml o.autom.Sich.syst. Fertigspritze	10	40	0	1	0	0	80	20
758	B01AB05	5115529	Clexane 100 mg 1,0 ml Fertigspritze	10	50	0	1	0	0	100	20
759	B01AB05	5115535	Clexane 100 mg 1,0 ml Fertigspritze	20	100	0	1	0	0	100	20
760	B01AB05	5115558	Clexane 100 mg 1,0 ml Fertigspritze	90	450	0	1	0	0	100	20
761	B01AB05	5115564	Clexane 100 mg 1,0 ml Fertigspritze	10	50	0	1	0	0	100	20
762	B01AB05	5119616	Clexane 40 mg Apothekamed Fertigspritze	50	100	0	1	0	0	40	20
763	B01AB05	5119674	Clexane 20 mg Apothekamed Fertigspritze	50	50	0	1	0	0	20	20
764	B01AB05	5485835	Clexane 60 mg 0,6 ml Fertigspritze	12	36	0	1	0	0	60	20
765	B01AB05	5485841	Clexane 60 mg 0,6 ml Fertigspritze	24	72.001	0	1	0	0	60	19.9997
766	B01AB05	5485858	Clexane 80 mg 0,8 ml Fertigspritze	12	48	0	1	0	0	80	20
767	B01AB05	5485864	Clexane 80 mg 0,8 ml Fertigspritze	24	96	0	1	0	0	80	20
768	B01AB05	5485870	Clexane 100 mg 1,0 ml Fertigspritze	12	60	0	1	0	0	100	20
769	B01AB05	5485887	Clexane 100 mg 1,0 ml Fertigspritze	24	120	0	1	0	0	100	20
770	B01AB05	5491184	Clexane 20 mg 0,2 ml Docpharm Fertigspritze	20	20	0	1	0	0	20	20
771	B01AB05	5515832	Clexane 100 mg 1,0 ml Westen Ph. Fertigspritze	20	100	0	1	0	0	100	20
772	B01AB05	5515832	Clexane 100 mg 1,0 ml Westen Ph. Fertigspritze	20	100	0	1	0	0	100	20
773	B01AB05	5515832	Clexane 100 mg 1,0 ml Westen Ph. Fertigspritze	20	100	0	1	0	0	100	20
774	B01AB05	5531357	Clexane 40 mg/0,4 ml Abis Fertigspritze	50	100	0	1	0	0	40	20
775	B01AB05	5556854	Clexane 40mg 0,4 ml Allpharma Fertigspritze	10	20	0	1	0	0	40	20
776	B01AB05	5556860	Clexane 40mg 0,4 ml Allpharma Fertigspritze	20	40	0	1	0	0	40	20
777	B01AB05	5559031	Klexane 20 mg Gerke Fertigspritze	10	10	0	1	0	0	20	20
778	B01AB05	5559048	Klexane 20 mg Gerke Fertigspritze	20	20	0	1	0	0	20	20
779	B01AB05	5559054	Klexane 20 mg Gerke Fertigspritze	50	50	0	1	0	0	20	20
780	B01AB05	5559060	Klexane 40 mg Gerke Fertigspritze	10	20	0	1	0	0	40	20
781	B01AB05	5559060	Klexane 40 mg Gerke Fertigspritze	10	20	0	1	0	0	40	20
782	B01AB05	5559077	Klexane 40 mg Gerke Fertigspritze	20	40	0	1	0	0	40	20
783	B01AB05	5559083	Klexane 40 mg Gerke Fertigspritze	50	100	0	1	0	0	40	20
784	B01AB05	5559108	Klexane 60 mg Gerke Fertigspritze	10	30	0	1	0	0	60	20
785	B01AB05	5559108	Klexane 60 mg Gerke Fertigspritze	10	30	0	1	0	0	60	20
786	B01AB05	5559114	Klexane 80 mg Gerke Fertigspritze	10	40	0	1	0	0	80	20
787	B01AB05	5559114	Klexane 80 mg Gerke Fertigspritze	10	40	0	1	0	0	80	20
788	B01AB05	5995217	Clexane 80 mg 0,8 ml Westen Ph. Fertigspritze	20	80	0	1	0	0	80	20
789	B01AB05	6053279	Clexane 60 mg 0,6 ml Fertigspritze	12	36	0	1	0	0	60	20
790	B01AB05	6053279	Clexane 60 mg 0,6 ml Fertigspritze	12	36	0	1	0	0	60	20
791	B01AB05	6053285	Clexane 60 mg 0,6 ml Fertigspritze	24	72.001	0	1	0	0	60	19.9997
792	B01AB05	6053285	Clexane 60 mg 0,6 ml Fertigspritze	24	72.001	0	1	0	0	60	19.9997
793	B01AB05	6053316	Clexane 80 mg 0,8 ml Fertigspritze	12	48	0	1	0	0	80	20
794	B01AB05	6053316	Clexane 80 mg 0,8 ml Fertigspritze	12	48	0	1	0	0	80	20
795	B01AB05	6053345	Clexane 80 mg 0,8 ml Fertigspritze	24	96	0	1	0	0	80	20
796	B01AB05	6053345	Clexane 80 mg 0,8 ml Fertigspritze	24	96	0	1	0	0	80	20
797	B01AB05	6053351	Clexane 100 mg 1 ml Inj.-Lsg I.E. Fertigspritze	12	60	0	1	0	0	100	20
798	B01AB05	6053351	Clexane 100 mg 1 ml Inj.-Lsg I.E. Fertigspritze	12	60	0	1	0	0	100	20
799	B01AB05	6053380	Clexane 100 mg 1 ml Inj.-Lsg I.E. Fertigspritze	24	120	0	1	0	0	100	20
800	B01AB05	6053380	Clexane 100 mg 1 ml Inj.-Lsg I.E. Fertigspritze	24	120	0	1	0	0	100	20
801	B01AB05	6100464	Clexane 20 mg 0,2 ml CC Ph. Fertigspritze	10	10	0	1	0	0	20	20
802	B01AB05	6100493	Clexane 20 mg 0,2 ml CC Ph. Fertigspritze	20	20	0	1	0	0	20	20
803	B01AB05	6100493	Clexane 20 mg 0,2 ml CC Ph. Fertigspritze	20	20	0	1	0	0	20	20
804	B01AB05	6100493	Clexane 20 mg 0,2 ml CC Ph. Fertigspritze	20	20	0	1	0	0	20	20
805	B01AB05	6100501	Clexane 20 mg 0,2 ml CC Ph. Fertigspritze	50	50	0	1	0	0	20	20
806	B01AB05	6100518	Clexane 40 mg 0,4 ml CC Ph. Fertigspritze	10	20	0	1	0	0	40	20
807	B01AB05	6100518	Clexane 40 mg 0,4 ml CC Ph. Fertigspritze	10	20	0	1	0	0	40	20
808	B01AB05	6100518	Clexane 40 mg 0,4 ml CC Ph. Fertigspritze	10	20	0	1	0	0	40	20
809	B01AB05	6100553	Clexane 40 mg 0,4 ml CC Ph. Fertigspritze	20	40	0	1	0	0	40	20
810	B01AB05	6100553	Clexane 40 mg 0,4 ml CC Ph. Fertigspritze	20	40	0	1	0	0	40	20
811	B01AB05	6100553	Clexane 40 mg 0,4 ml CC Ph. Fertigspritze	20	40	0	1	0	0	40	20
812	B01AB05	6100576	Clexane 40 mg 0,4 ml CC Ph. Fertigspritze	50	100	0	1	0	0	40	20
813	B01AB05	6100576	Clexane 40 mg 0,4 ml CC Ph. Fertigspritze	50	100	0	1	0	0	40	20
814	B01AB05	6142103	Clexane 60 mg 0,6 ml CC Ph. Fertigspritze	10	30	0	1	0	0	60	20
815	B01AB05	6306964	Klexane 100 mg 1ml Therapie Axicorp Fertigspritze	10	50	0	1	0	0	100	20
816	B01AB05	6453547	Clexane 80 mg 0,8 ml Eurim Fertigspritze	12	48	0	1	0	0	80	20
817	B01AB05	6453576	Clexane 100 mg 1 ml Eurim Fertigspritze	12	60	0	1	0	0	100	20
818	B01AB05	6454825	Clexane 60 mg 0,6 ml Westen Ph. Fertigspritze	12	36	0	1	0	0	60	20
819	B01AB05	6454854	Clexane 60 mg 0,6 ml Westen Ph. Fertigspritze	24	72.001	0	1	0	0	60	19.9997
820	B01AB05	6454877	Clexane 80 mg 0,8 ml Westen Ph. Fertigspritze	12	48	0	1	0	0	80	20
821	B01AB05	6454877	Clexane 80 mg 0,8 ml Westen Ph. Fertigspritze	12	48	0	1	0	0	80	20
822	B01AB05	6454883	Clexane 80 mg 0,8 ml Westen Ph. Fertigspritze	24	96	0	1	0	0	80	20
823	B01AB05	6454883	Clexane 80 mg 0,8 ml Westen Ph. Fertigspritze	24	96	0	1	0	0	80	20
824	B01AB05	6454908	Clexane 100 mg 1,0 ml Westen Ph. Fertigspritze	12	60	0	1	0	0	100	20
825	B01AB05	6454908	Clexane 100 mg 1,0 ml Westen Ph. Fertigspritze	12	60	0	1	0	0	100	20
826	B01AB05	6454914	Clexane 100 mg 1,0 ml Westen Ph. Fertigspritze	24	120	0	1	0	0	100	20
827	B01AB05	6464775	Clexane 60 mg 0,6 ml Axicorp Fertigspritze	12	36	0	1	0	0	60	20
828	B01AB05	6464781	Clexane 60 mg 0,6 ml Axicorp Fertigspritze	24	72.001	0	1	0	0	60	19.9997
829	B01AB05	6464798	Clexane 80 mg Axicorp Fertigspritze	12	48	0	1	0	0	80	20
830	B01AB05	6464806	Clexane 80 mg Axicorp Fertigspritze	24	96	0	1	0	0	80	20
831	B01AB05	6464806	Clexane 80 mg Axicorp Fertigspritze	24	96	0	1	0	0	80	20
832	B01AB05	6464812	Clexane 100 mg Axicorp Fertigspritze	12	60	0	1	0	0	100	20
833	B01AB05	6464829	Clexane 100 mg Axicorp Fertigspritze	24	120	0	1	0	0	100	20
834	B01AB05	6466834	Clexane 80 mg 0,8 ml Eurim Fertigspritze	12	48	0	1	0	0	80	20
835	B01AB05	6466840	Clexane 80 mg 0,8 ml Eurim Fertigspritze	24	96	0	1	0	0	80	20
836	B01AB05	6466857	Clexane 100 mg/1 ml Eurim Fertigspritze	12	60	0	1	0	0	100	20
837	B01AB05	6466863	Clexane 100 mg 1,0 ml Eurim Fertigspritze	24	120	0	1	0	0	100	20
838	B01AB05	6466863	Clexane 100 mg 1,0 ml Eurim Fertigspritze	24	120	0	1	0	0	100	20
839	B01AB05	6470681	Clexane 60 mg 0,6 ml Eurim Fertigspritze	12	36	0	1	0	0	60	20
840	B01AB05	6470698	Clexane 60 mg 0,6 ml Eurim Fertigspritze	24	72.001	0	1	0	0	60	19.9997
841	B01AB05	6474526	Clexane 20 mg 0,2 ml Veron Ph. Fertigspritze	50	50	0	1	0	0	20	20
842	B01AB05	6476376	Clexane 60 mg 0,6 ml CC Ph. Fertigspritze	20	60.001	0	1	0	0	60	19.9997
843	B01AB05	6476382	Clexane 80 mg 0,8 ml CC Ph. Fertigspritze	10	40	0	1	0	0	80	20
844	B01AB05	6476399	Clexane 80 mg 0,8 ml CC Ph. Fertigspritze	20	80	0	1	0	0	80	20
845	B01AB05	6590534	Clexane 80 mg 0,8 ml Docpharm Fertigspritze	10	40	0	1	0	0	80	20
846	B01AB05	6590540	Clexane 80 mg 0,8 ml Docpharm Fertigspritze	20	80	0	1	0	0	80	20
847	B01AB05	6590557	Clexane 100 mg 1,0 ml Docpharm Fertigspritze	10	50	0	1	0	0	100	20
848	B01AB05	6590563	Clexane 100 mg 1,0 ml Docpharm Fertigspritze	20	100	0	1	0	0	100	20
849	B01AB05	6609305	Clexane 40 mg Apothekamed Fertigspritze	10	20	0	1	0	0	40	20
850	B01AB05	6609601	Clexane 40 mg Apothekamed Fertigspritze	20	40	0	1	0	0	40	20
851	B01AB05	6630558	Clexane 60 mg Therapie 0,6 ml Fertigspritze	10	30	0	1	0	0	60	20
852	B01AB05	6630564	Clexane 60 mg Therapie 0,6 ml Fertigspritze	20	60.001	0	1	0	0	60	19.9997
853	B01AB05	6630570	Clexane 60mg Therapie 0.6ml Fertigspritze	100	300.003	0	1	0	0	60	19.9998
854	B01AB05	6630593	Clexane 80 mg Therapie 0,8 ml Fertigspritze	10	40	0	1	0	0	80	20
855	B01AB05	6630601	Clexane 80 mg Therapie 0,8 ml Fertigspritze	20	80	0	1	0	0	80	20
856	B01AB05	6630618	Clexane 80mg Therapie 0.8 ml Fertigspritze	100	400	0	1	0	0	80	20
857	B01AB05	6630630	Clexane 100 mg therapie 1,0 ml Fertigspritze	10	50	0	1	0	0	100	20
858	B01AB05	6630676	Clexane 100 mg therapie 1,0 ml Fertigspritze	20	100	0	1	0	0	100	20
859	B01AB05	6630682	Clexane 100 mg therapie 1ml Fertigspritze	100	500	0	1	0	0	100	20
860	B01AB05	6766737	Clexane 60 mg 0,6 ml Docpharm Fertigspritze	10	30	0	1	0	0	60	20
861	B01AB05	6766743	Clexane 60mg 0.6ml Docpharm Fertigspritze	20	60.001	0	1	0	0	60	19.9997
862	B01AB05	6810266	Clexane 20 0,2 ml CC Ph. Fertigspritze	100	100	0	1	0	0	20	20
863	B01AB05	6810272	Clexane 40 mg 0,4 ml CC Ph. Fertigspritze	100	200	0	1	0	0	40	20
864	B01AB05	6828065	Clexane 60 mg 0,6 ml Fertigspritze	12	36	0	1	0	0	60	20
865	B01AB05	6828071	Clexane 60 mg 0,6 ml Fertigspritze	24	72.001	0	1	0	0	60	19.9997
866	B01AB05	6828088	Clexane 80 mg 0,8 ml Fertigspritze	12	48	0	1	0	0	80	20
867	B01AB05	6828094	Clexane 80 mg 0,8 ml Fertigspritze	24	96	0	1	0	0	80	20
868	B01AB05	6828102	Clexane 100 mg 1 ml Fertigspritze	12	60	0	1	0	0	100	20
869	B01AB05	6828119	Clexane 100 mg 1 ml Fertigspritze	24	120	0	1	0	0	100	20
870	B01AB05	6865379	Clexane 60 mg 0,6 ml ACA/ADAG Fertigspritze	20	60.001	0	1	0	0	60	19.9997
871	B01AB05	6865511	Clexane 80 mg 0,8 ml ACA/ADAG Fertigspritze	20	80	0	1	0	0	80	20
872	B01AB05	6905268	Clexane 60 mg 0,6 ml CC Ph. Fertigspritze	12	36	0	1	0	0	60	20
873	B01AB05	6905274	Clexane 60 mg 0,6 ml CC Ph. Fertigspritze	24	72.001	0	1	0	0	60	19.9997
874	B01AB05	6905297	Clexane 80 mg 0,8 ml CC Ph. Fertigspritze	12	48	0	1	0	0	80	20
875	B01AB05	6905305	Clexane 80 mg 0,8 ml CC Ph. Fertigspritze	24	96	0	1	0	0	80	20
876	B01AB05	6912110	Clexane 40 mg 0,4 ml Fertigspritze Axicorp	10	20	0	1	0	0	40	20
877	B01AB05	6912110	Clexane 40 mg 0,4 ml Fertigspritze Axicorp	10	20	0	1	0	0	40	20
878	B01AB05	6912127	Clexane 40 mg 0,4 ml Fertigspritze Axicorp	20	40	0	1	0	0	40	20
879	B01AB05	6912127	Clexane 40 mg 0,4 ml Fertigspritze Axicorp	20	40	0	1	0	0	40	20
880	B01AB05	6912133	Clexane 60 mg 0,6 ml Axicorp Fertigspritze	12	36	0	1	0	0	60	20
881	B01AB05	6933336	Clexane 60 mg 0,6 ml Gerke Ph. Fertigspritze	12	36	0	1	0	0	60	20
882	B01AB05	6933342	Clexane 60 mg 0,6 ml Gerke Ph. Fertigspritze	24	72.001	0	1	0	0	60	19.9997
883	B01AB05	6933359	Clexane 80 mg 0,8 ml Gerke Ph. Fertigspritze	12	48	0	1	0	0	80	20
884	B01AB05	6933365	Clexane 80 mg 0,8 ml Gerke Ph. Fertigspritze	24	96	0	1	0	0	80	20
885	B01AB05	6939362	Clexane 100 mg/1 ml CC Ph. Fertigspritze	10	50	0	1	0	0	100	20
886	B01AB05	6939379	Clexane 100 mg 1,0 ml CC Ph. Fertigspritze	20	100	0	1	0	0	100	20
887	B01AB05	6944854	Clexane 100 mg 1,0 ml Gerke Ph. Fertigspritze	24	120	0	1	0	0	100	20
888	B01AB05	6944860	Clexane 100 mg 1,0 ml Gerke Ph. Fertigspritze	12	60	0	1	0	0	100	20
889	B01AB05	6952339	Clexane 100 mg 1,0 ml Fertigspritze Gerke Ph.	10	50	0	1	0	0	100	20
890	B01AB05	6952345	Clexane 100 mg 1,0 ml Fertigspritze Gerke Ph.	20	100	0	1	0	0	100	20
891	B01AB05	7007235	Lovenox 20 mg/0,2 ml Fertigspritze Emra	10	10	0	1	0	0	20	20
892	B01AB05	7007353	Clexane 20 mg Apothekamed Fertigspritze	20	20	0	1	0	0	20	20
893	B01AB05	7007376	Clexane 20 mg Apothekamed Fertigspritze	10	10	0	1	0	0	20	20
894	B01AB05	7040445	Klexane 60 mg CC Ph. Fertigspritze CC Ph.	12	36	0	1	0	0	60	20
895	B01AB05	7040445	Klexane 60 mg CC Ph. Fertigspritze CC Ph.	12	36	0	1	0	0	60	20
896	B01AB05	7040451	Klexane 60 mg CC Ph. Fertigspritze CC Ph.	24	72.001	0	1	0	0	60	19.9997
897	B01AB05	7040474	Klexane 80 mg CC Ph. Fertigspritze CC Ph.	12	48	0	1	0	0	80	20
898	B01AB05	7040480	Klexane 80 mg CC Ph. Fertigspritze CC Ph.	24	96	0	1	0	0	80	20
899	B01AB05	7111228	Lovenox 20 mg/0,2 ml Fertigspritzen Eurim	20	20	0	1	0	0	20	20
900	B01AB05	7111398	Lovenox 40 mg/0,4 ml Fertigspritzen Eurim	20	40	0	1	0	0	40	20
901	B01AB05	7122284	Clexane 20 0.2 ml Eurim Fertigspritze	10	10	0	1	0	0	20	20
902	B01AB05	7122309	CLEXANE 40 0.4ML EURIM Fertigspritze	10	20	0	1	0	0	40	20
903	B01AB05	7189785	Clexane 20 MTK 0,2 ml Fertigspritze	10	10	0	1	0	0	20	20
904	B01AB05	7189791	Clexane 40 MTK 0,4 ml Fertigspritze	10	20	0	1	0	0	40	20
905	B01AB05	7189816	Clexane 20 Kohl Pharma 0,2 ml Fertigspritze	10	10	0	1	0	0	20	20
906	B01AB05	7189822	Clexane 40 Kohl Pharma 0,4 ml Fertigspritze	10	20	0	1	0	0	40	20
907	B01AB05	7218707	Clexane 100 mg 1,0 ml CC Ph. Fertigspritze	12	60	0	1	0	0	100	20
908	B01AB05	7220911	Clexane 100 mg 1,0 ml CC Ph. Fertigspritze	24	120	0	1	0	0	100	20
909	B01AB05	7392552	Clexane 20 0,2 ml Fertigspritze	20	20	0	1	0	0	20	20
910	B01AB05	7492590	Clexane 40 mg 0,4 ml Fertigspritze Docpharm	50	100	0	1	0	0	40	20
911	B01AB05	7521015	Clexane 40 mg 0,4 ml Beragena Fertigspritze	50	100	0	1	0	0	40	20
912	B01AB05	7521021	Clexane 80 mg 0,8 ml Beragena Fertigspritze	20	80	0	1	0	0	80	20
913	B01AB05	7530882	Clexane 60 mg 0,6 ml Beragena Fertigspritze	24	72.001	0	1	0	0	60	19.9997
914	B01AB05	7530942	Clexane 80 mg 0,8 ml Beragena Fertigspritze	12	48	0	1	0	0	80	20
915	B01AB05	7544625	Clexane 100 mg 1,0 ml Gerke Ph. Fertigspritze	20	100	0	1	0	0	100	20
916	B01AB05	7551602	Clexane 20 Eurim 0,2 ml Fertigspritze	20	20	0	1	0	0	20	20
917	B01AB05	7551619	Clexane 40 Eurim 0,4 ml Fertigspritze	20	40	0	1	0	0	40	20
918	B01AB05	7648684	Clexane 60 mg 0,6 ml ACA/ADAG Fertigspritze	12	36	0	1	0	0	60	20
919	B01AB05	7648709	Clexane 60 mg 0,6 ml ACA/ADAG Fertigspritze	24	72.001	0	1	0	0	60	19.9997
920	B01AB05	7649040	Clexane 80 mg 0,8 ml ACA/ADAG Fertigspritze	12	48	0	1	0	0	80	20
921	B01AB05	7649057	Clexane 80 mg 0,8 ml ACA/ADAG Fertigspritze	24	96	0	1	0	0	80	20
922	B01AB05	7649063	Clexane 100 mg 1,0 ml ACA/ADAG Fertigspritze	12	60	0	1	0	0	100	20
923	B01AB05	7649086	Clexane 100 mg 1,0 ml ACA/ADAG Fertigspritze	24	120	0	1	0	0	100	20
924	B01AB05	7659558	Clexane 40 0,4ml Fertigspritze	20	40	0	1	0	0	40	20
925	B01AB05	7659564	Clexane 20 0,2 ml Fertigspritze	50	50	0	1	0	0	20	20
926	B01AB05	7659570	Clexane 40 0,4 ml Fertigspritze	50	100	0	1	0	0	40	20
927	B01AB05	7701964	Clexane 20 mg 0,2 ml Fertigspritze Haemato-Ph.	10	10	0	1	0	0	20	20
928	B01AB05	7723032	Clexane 40 mg 0,4 ml Gerke Ph. Fertigspritze	20	40	0	1	0	0	40	20
929	B01AB05	7723049	Clexane 40 mg 0,4 ml Gerke Ph. Fertigspritze	10	20	0	1	0	0	40	20
930	B01AB05	7723055	Clexane 40 mg 0,4 ml Gerke Ph. Fertigspritze	50	100	0	1	0	0	40	20
931	B01AB05	7767590	Clexane 20 mg 0,2 ml mit Sicherheits. Fertigspritze	10	10	0	1	0	0	20	20
932	B01AB05	7767609	Clexane 20mg 0.2ml Eurim Fertigspritze	20	20	0	1	0	0	20	20
933	B01AB05	7767621	Clexane 40 mg 0,4 ml Fertigspritze Eurim	10	20	0	1	0	0	40	20
934	B01AB05	7767638	Clexane 40 mg 0,4 ml Fertigspritze Eurim	20	40	0	1	0	0	40	20
935	B01AB05	7767934	Clexane 60 mg 0,6 ml m.Sich.Sy. Eurim Fertigspritze	12	36	0	1	0	0	60	20
936	B01AB05	7767940	Clexane 60 mg 0,6 ml Fertigspritze Eurim	24	72.001	0	1	0	0	60	19.9997
937	B01AB05	7781472	Clexane 20 mg 0,2 ml Gerke Ph. Fertigspritze	10	10	0	1	0	0	20	20
938	B01AB05	7781503	Clexane 20 mg 0,2 ml Gerke Ph. Fertigspritze	20	20	0	1	0	0	20	20
939	B01AB05	7781526	Clexane 20 mg 0,2 ml Gerke Ph. Fertigspritze	50	50	0	1	0	0	20	20
940	B01AB05	7781532	Clexane 60 mg 0,6 ml Gerke Ph. Fertigspritze	24	72.001	0	1	0	0	60	19.9997
941	B01AB05	7781555	Clexane 60 mg 0,6 ml Gerke Ph. Fertigspritze	12	36	0	1	0	0	60	20
942	B01AB05	7781816	Clexane 80 mg 0,8 ml Gerke Ph. Fertigspritze	24	96	0	1	0	0	80	20
943	B01AB05	7781822	Clexane 80 mg 0,8 ml Gerke Ph. Fertigspritze	12	48	0	1	0	0	80	20
944	B01AB05	7781839	Clexane 100 mg 1,0 ml Gerke Ph Fertigspritze	24	120	0	1	0	0	100	20
945	B01AB05	7781845	Clexane 100 mg 1,0 ml Gerke Fertigspritze	12	60	0	1	0	0	100	20
946	B01AB05	7782856	Clexane 40 mg 0,4 ml Fertigspritze CC Ph.	10	20	0	1	0	0	40	20
947	B01AB05	7782856	Clexane 40 mg 0,4 ml Fertigspritze CC Ph.	10	20	0	1	0	0	40	20
948	B01AB05	7782862	Clexane 40 mg 0,4 ml Fertigspritze CC Ph.	20	40	0	1	0	0	40	20
949	B01AB05	7782862	Clexane 40 mg 0,4 ml Fertigspritze CC Ph.	20	40	0	1	0	0	40	20
950	B01AB05	7782862	Clexane 40 mg 0,4 ml Fertigspritze CC Ph.	20	40	0	1	0	0	40	20
951	B01AB05	7782879	Clexane 40 mg 0,4 ml Fertigspritze CC Ph.	50	100	0	1	0	0	40	20
952	B01AB05	7782879	Clexane 40 mg 0,4 ml Fertigspritze CC Ph.	50	100	0	1	0	0	40	20
953	B01AB05	7782885	Clexane 60 mg 0,6 ml m.Sich.Sy. CC Ph. Fertigspritze	10	30	0	1	0	0	60	20
954	B01AB05	7782891	Clexane 60 mg 0,6 ml m.Sich.Sy. CC Ph. Fertigspritze	12	36	0	1	0	0	60	20
955	B01AB05	7782891	Clexane 60 mg 0,6 ml m.Sich.Sy. CC Ph. Fertigspritze	12	36	0	1	0	0	60	20
956	B01AB05	7782916	Clexane 60 mg 0,6 ml m.Sich.Sy. CC Ph. Fertigspritze	20	60.001	0	1	0	0	60	19.9997
957	B01AB05	7782922	Clexane 60 mg 0,6 ml m.Sich.Sy. CC Ph. Fertigspritze	24	72.001	0	1	0	0	60	19.9997
958	B01AB05	7782922	Clexane 60 mg 0,6 ml m.Sich.Sy. CC Ph. Fertigspritze	24	72.001	0	1	0	0	60	19.9997
959	B01AB05	7782939	Clexane 80 mg 0,8 ml m.Sich.Sy. CC Ph. Fertigspritze	10	40	0	1	0	0	80	20
960	B01AB05	7782945	Clexane 80 mg 0,8 ml m.Sich.Sy. CC Ph. Fertigspritze	12	48	0	1	0	0	80	20
961	B01AB05	7782945	Clexane 80 mg 0,8 ml m.Sich.Sy. CC Ph. Fertigspritze	12	48	0	1	0	0	80	20
962	B01AB05	7782951	Clexane 80 mg 0,8 ml m.Sich.Sy. CC Ph. Fertigspritze	20	80	0	1	0	0	80	20
963	B01AB05	7782968	Clexane 80 mg 0,8 ml m.Sich.Sy. CC Ph. Fertigspritze	24	96	0	1	0	0	80	20
964	B01AB05	7782968	Clexane 80 mg 0,8 ml m.Sich.Sy. CC Ph. Fertigspritze	24	96	0	1	0	0	80	20
965	B01AB05	7782974	Clexane 100 mg 1 ml m.Sich.Sy. CC Ph. Fertigspritze	12	60	0	1	0	0	100	20
966	B01AB05	7782974	Clexane 100 mg 1 ml m.Sich.Sy. CC Ph. Fertigspritze	12	60	0	1	0	0	100	20
967	B01AB05	7782980	Clexane 100 mg 1 ml m.Sich.Sy. CC Ph. Fertigspritze	24	120	0	1	0	0	100	20
968	B01AB05	7795729	Clexane 100 mg 1,0 ml Kohl Ph. Fertigspritze	12	60	0	1	0	0	100	20
969	B01AB05	8411062	Clexane 60 mg Kohl Ph. Fertigspritze	12	36	0	1	0	0	60	20
970	B01AB05	8411079	Clexane 80 mg Kohl Ph. Fertigspritze	12	48	0	1	0	0	80	20
971	B01AB05	8412251	Clexane 60mg 0.6ml ACA/ADAG Fertigspritze	50	150.002	0	1	0	0	60	19.9997
972	B01AB05	8412340	Clexane 80mg 0.8ml ACA/ADAG Fertigspritze	50	200	0	1	0	0	80	20
973	B01AB05	8420411	Clexane 20 0,2 ml Fertigspritze	20	20	0	1	0	0	20	20
974	B01AB05	8420575	Clexane 20 Kohl 0,2ml Fertigspritze	20	20	0	1	0	0	20	20
975	B01AB05	8445859	Clexane 20 mg 0,2 ml Fertigspritze Westen Ph.	10	10	0	1	0	0	20	20
976	B01AB05	8445865	Clexane 20 mg 0,2 ml Fertigspritze Westen Ph.	20	20	0	1	0	0	20	20
977	B01AB05	8445865	Clexane 20 mg 0,2 ml Fertigspritze Westen Ph.	20	20	0	1	0	0	20	20
978	B01AB05	8445894	Clexane 40 mg 0,4 ml Fertigspritze Westen Ph	10	20	0	1	0	0	40	20
979	B01AB05	8445894	Clexane 40 mg 0,4 ml Fertigspritze Westen Ph	10	20	0	1	0	0	40	20
980	B01AB05	8445894	Clexane 40 mg 0,4 ml Fertigspritze Westen Ph	10	20	0	1	0	0	40	20
981	B01AB05	8445902	Clexane 40 mg 0,4 ml Fertigspritze Westen Ph	20	40	0	1	0	0	40	20
982	B01AB05	8445902	Clexane 40 mg 0,4 ml Fertigspritze Westen Ph	20	40	0	1	0	0	40	20
983	B01AB05	8445902	Clexane 40 mg 0,4 ml Fertigspritze Westen Ph	20	40	0	1	0	0	40	20
984	B01AB05	8445931	Clexane 40 mg 0,4 ml Fertigspritze Westen Ph	50	100	0	1	0	0	40	20
985	B01AB05	8445931	Clexane 40 mg 0,4 ml Fertigspritze Westen Ph	50	100	0	1	0	0	40	20
986	B01AB05	8445931	Clexane 40 mg 0,4 ml Fertigspritze Westen Ph	50	100	0	1	0	0	40	20
987	B01AB05	8448496	Clexane 40 0,4 ml MTK Fertigspritze	20	40	0	1	0	0	40	20
988	B01AB05	8448504	Clexane 40 0,4 ml Kohl Pharma Fertigspritze	20	40	0	1	0	0	40	20
989	B01AB05	8454309	Clexane 40 mg 0,4 ml Fertigspritze Haemato-Ph.	10	20	0	1	0	0	40	20
990	B01AB05	8454309	Clexane 40 mg 0,4 ml Fertigspritze Haemato-Ph.	10	20	0	1	0	0	40	20
991	B01AB05	8456461	Clexane 40 mg 0,4 ml Haemato-Ph. Fertigspritze	10	20	0	1	0	0	40	20
992	B01AB05	8600053	Clexane Multidose 100mg/ml 3 ml	5	250	0	1	0	0	1000	20
993	B01AB05	8754419	Clexane 60 mg 0,6 ml Docpharm Fertigspritze	12	36	0	1	0	0	60	20
994	B01AB05	8754419	Clexane 60 mg 0,6 ml Docpharm Fertigspritze	12	36	0	1	0	0	60	20
995	B01AB05	8754425	Clexane 60 mg 0,6 ml Docpharm Fertigspritze	24	72.001	0	1	0	0	60	19.9997
996	B01AB05	8754425	Clexane 60 mg 0,6 ml Docpharm Fertigspritze	24	72.001	0	1	0	0	60	19.9997
997	B01AB05	8754431	Clexane 80 mg 0,8 ml Docpharm Fertigspritze	12	48	0	1	0	0	80	20
998	B01AB05	8754448	Clexane 80 mg 0,8 ml Docpharm Fertigspritze	24	96	0	1	0	0	80	20
999	B01AB05	8754454	Clexane 100 mg 1,0 ml Docpharm Fertigspritze	12	60	0	1	0	0	100	20
1000	B01AB05	8754460	Clexane 100 mg 1,0 ml Docpharm Fertigspritze	24	120	0	1	0	0	100	20
1001	B01AB05	8778265	Clexane 20 mg 0,2 ml Mevita Fertigspritze	10	10	0	1	0	0	20	20
1002	B01AB05	8778271	Clexane 20 mg 0,2 ml Mevita Fertigspritze	20	20	0	1	0	0	20	20
1003	B01AB05	8778288	Clexane 40 mg 0,4 ml Mevita Fertigspritze	10	20	0	1	0	0	40	20
1004	B01AB05	8778294	Clexane 40 mg 0,4 ml Mevita Fertigspritze	20	40	0	1	0	0	40	20
1005	B01AB05	8860848	Clexane 60 mg 0,6 ml Fertigspritze Westen Ph.	12	36	0	1	0	0	60	20
1006	B01AB05	8860848	Clexane 60 mg 0,6 ml Fertigspritze Westen Ph.	12	36	0	1	0	0	60	20
1007	B01AB05	8860854	Clexane 60 mg 0,6 ml Fertigspritze Westen Ph.	24	72.001	0	1	0	0	60	19.9997
1008	B01AB05	8860854	Clexane 60 mg 0,6 ml Fertigspritze Westen Ph.	24	72.001	0	1	0	0	60	19.9997
1009	B01AB05	8860860	Clexane 80 mg 0,8 ml Fertigspritze Westen Ph.	12	48	0	1	0	0	80	20
1010	B01AB05	8860877	Clexane 80 mg 0,8 ml Fertigspritze Westen Ph.	24	96	0	1	0	0	80	20
1011	B01AB05	8860877	Clexane 80 mg 0,8 ml Fertigspritze Westen Ph.	24	96	0	1	0	0	80	20
1012	B01AB05	8860883	Clexane 100 mg 1,0 ml Fertigspritze Westen Ph.	12	60	0	1	0	0	100	20
1013	B01AB05	8860883	Clexane 100 mg 1,0 ml Fertigspritze Westen Ph.	12	60	0	1	0	0	100	20
1014	B01AB05	8860883	Clexane 100 mg 1,0 ml Fertigspritze Westen Ph.	12	60	0	1	0	0	100	20
1015	B01AB05	8860972	Clexane 100 mg 1,0 ml Fertigspritze Westen Ph.	24	120	0	1	0	0	100	20
1016	B01AB05	8860972	Clexane 100 mg 1,0 ml Fertigspritze Westen Ph.	24	120	0	1	0	0	100	20
1017	B01AB05	8918683	Clexane 20 0,2 ml MTK Fertigspritze	50	50	0	1	0	0	20	20
1018	B01AB05	8918708	Clexane 40 0,4 ml MTK Fertigspritze	50	100	0	1	0	0	40	20
1019	B01AB05	8918737	Clexane 20 0,2 ml Kohl Fertigspritze	50	50	0	1	0	0	20	20
1020	B01AB05	8918743	Clexane 40 0,4 ml Kohl Fertigspritze	50	100	0	1	0	0	40	20
1021	B01AB05	9081767	Lovenox 60 mg Kohl Ph. Fertigspritze	12	36	0	1	0	0	60	20
1022	B01AB05	9082755	Lovenox 80 mg Kohl Ph. Fertigspritze	12	48	0	1	0	0	80	20
1023	B01AB05	9197300	Clexane 60 mg 0,6 ml Haemato-Ph. Fertigspritze	12	36	0	1	0	0	60	20
1024	B01AB05	9197317	Clexane 60 mg 0,6 ml Fertigspritze Haemato	12	36	0	1	0	0	60	20
1025	B01AB05	9197317	Clexane 60 mg 0,6 ml Fertigspritze Haemato	12	36	0	1	0	0	60	20
1026	B01AB05	9197323	Clexane 80 mg 0,8 ml Haemato-Ph. Fertigspritze	12	48	0	1	0	0	80	20
1027	B01AB05	9197346	Clexane 80 mg 0,8 ml Fertigspritze Haemato	12	48	0	1	0	0	80	20
1028	B01AB05	9197346	Clexane 80 mg 0,8 ml Fertigspritze Haemato	12	48	0	1	0	0	80	20
1029	B01AB05	9208535	Clexane 20 mg 0,2 ml Fertigspritze CC Ph.	10	10	0	1	0	0	20	20
1030	B01AB05	9208558	Clexane 20 mg 0,2 ml Fertigspritze CC Ph.	20	20	0	1	0	0	20	20
1031	B01AB05	9208558	Clexane 20 mg 0,2 ml Fertigspritze CC Ph.	20	20	0	1	0	0	20	20
1032	B01AB05	9208558	Clexane 20 mg 0,2 ml Fertigspritze CC Ph.	20	20	0	1	0	0	20	20
1033	B01AB05	9208564	Clexane 20 mg 0,2 ml Fertigspritze CC Ph.	50	50	0	1	0	0	20	20
1034	B01AB05	9208587	Clexane 20 mg 0,2 ml Fertigspritze CC Ph.	100	100	0	1	0	0	20	20
1035	B01AB05	9221197	Clexane 100 mg 1,0 ml Fertigspritze Eurim	20	100	0	1	0	0	100	20
1036	B01AB05	9228779	Clexane 100 mg 1 ml m.Sich.sy. CC Ph. Fertigspritze	10	50	0	1	0	0	100	20
1037	B01AB05	9228785	Clexane 100 mg 1 ml m.Sich.sy. CC Ph. Fertigspritze	20	100	0	1	0	0	100	20
1038	B01AB05	9236431	Clexane 40 mg 0,4 ml Milinda Fertigspritze	10	20	0	1	0	0	40	20
1039	B01AB05	9236448	Clexane 40 mg 0,4 ml Milinda Fertigspritze	20	40	0	1	0	0	40	20
1040	B01AB05	9236454	Clexane 40 mg 0,4 ml Milinda Fertigspritze	50	100	0	1	0	0	40	20
1041	B01AB05	9236460	Clexane 60 mg 0,6 ml Milinda Fertigspritze	10	30	0	1	0	0	60	20
1042	B01AB05	9236477	Clexane 60 mg 0,6 ml Milinda Fertigspritze	12	36	0	1	0	0	60	20
1043	B01AB05	9236483	Clexane 60 mg 0,6 ml Milinda Fertigspritze	20	60.001	0	1	0	0	60	19.9997
1044	B01AB05	9236508	Clexane 60 mg 0,6 ml Milinda Fertigspritze	24	72.001	0	1	0	0	60	19.9997
1045	B01AB05	9236514	Clexane 80 mg 0,8 ml Milinda Fertigspritze	10	40	0	1	0	0	80	20
1046	B01AB05	9236520	Clexane 80 mg 0,8 ml Milinda Fertigspritze	12	48	0	1	0	0	80	20
1047	B01AB05	9236537	Clexane 80 mg 0,8 ml Milinda Fertigspritze	20	80	0	1	0	0	80	20
1048	B01AB05	9236543	Clexane 80 mg 0,8 ml Milinda Fertigspritze	24	96	0	1	0	0	80	20
1049	B01AB05	9236566	Clexane 100 mg 1,0 ml Milinda Fertigspritze	10	50	0	1	0	0	100	20
1050	B01AB05	9236572	Clexane 100 mg 1,0 ml Milinda Fertigspritze	12	60	0	1	0	0	100	20
1051	B01AB05	9236572	Clexane 100 mg 1,0 ml Milinda Fertigspritze	12	60	0	1	0	0	100	20
1052	B01AB05	9236589	Clexane 100 mg 1,0 ml Milinda Fertigspritze	20	100	0	1	0	0	100	20
1053	B01AB05	9236595	Clexane 100 mg 1,0 ml Milinda Fertigspritze	24	120	0	1	0	0	100	20
1054	B01AB05	9302688	Clexane 60 mg Fertigspritze	12	36	0	1	0	0	60	20
1055	B01AB05	9302694	Clexane 60 mg Fertigspritze	24	72.001	0	1	0	0	60	19.9997
1056	B01AB05	9302702	Clexane 80 mg Fertigspritze	12	48	0	1	0	0	80	20
1057	B01AB05	9302719	Clexane 80 mg Fertigspritze	24	96	0	1	0	0	80	20
1058	B01AB05	9302725	Clexane 100 mg Fertigspritze	12	60	0	1	0	0	100	20
1059	B01AB05	9302731	Clexane 100 mg Fertigspritze	24	120	0	1	0	0	100	20
1060	B01AB05	9326855	Clexane 40 mg 0,4 ml m.sich.sy. Emra Fertigspritze	10	20	0	1	0	0	40	20
1061	B01AB05	9326855	Clexane 40 mg 0,4 ml m.sich.sy. Emra Fertigspritze	10	20	0	1	0	0	40	20
1062	B01AB05	9326861	Clexane 40 mg 0,4 ml Fertigspritze Emra	20	40	0	1	0	0	40	20
1063	B01AB05	9326878	Clexane 60 mg 0,6 ml Fertigspritze Emra	10	30	0	1	0	0	60	20
1064	B01AB05	9326878	Clexane 60 mg 0,6 ml Fertigspritze Emra	10	30	0	1	0	0	60	20
1065	B01AB05	9326884	Clexane 80 mg 0,8 ml Fertigspritze Emra	10	40	0	1	0	0	80	20
1066	B01AB05	9326884	Clexane 80 mg 0,8 ml Fertigspritze Emra	10	40	0	1	0	0	80	20
1067	B01AB05	9335676	Clexane 40 mg 0,4ml SF CC Ph. Fertigspritze	100	200	0	1	0	0	40	20
1068	B01AB05	9391083	Clexane 20 mg 0,2 ml Fertigspritze Docpharm	10	10	0	1	0	0	20	20
1069	B01AB05	9391143	Clexane 40 mg 0,4 ml Fertigspritze m.Sich.Sy. Docpharm	10	20	0	1	0	0	40	20
1070	B01AB05	9391203	Clexane 60 mg 0,6 ml Fertigspritze Docpharm	10	30	0	1	0	0	60	20
1071	B01AB05	9391255	Clexane 80 mg 0,8 ml Fertigspritze Docpharm	10	40	0	1	0	0	80	20
1072	B01AB05	9391290	Clexane 100 mg 1,0 ml Fertigspritze Docpharm	10	50	0	1	0	0	100	20
1073	B01AB05	9392125	Clexane 60 mg Kohl Ph. Fertigspritze	24	72.001	0	1	0	0	60	19.9997
1074	B01AB05	9476477	Clexane 40 mg 0,4 ml ADL Ph. Fertigspritze	20	40	0	1	0	0	40	20
1075	B01AB05	9476477	Clexane 40 mg 0,4 ml ADL Ph. Fertigspritze	20	40	0	1	0	0	40	20
1076	B01AB05	9476508	Clexane 40 mg 0,4 ml ADL Ph. Fertigspritze	10	20	0	1	0	0	40	20
1077	B01AB05	9476566	Clexane 20 mg 0,2 ml Fertigspritze Emra	10	10	0	1	0	0	20	20
1078	B01AB05	9686186	Clexane 100 mg 1,0 ml Fertigspritze Emra	12	60	0	1	0	0	100	20
1079	B01AB05	9686186	Clexane 100 mg 1,0 ml Fertigspritze Emra	12	60	0	1	0	0	100	20
1080	B01AB05	9705587	Clexane 20 mg 0,2 ml Haemato-Ph. Fertigspritze	10	10	0	1	0	0	20	20
1081	B01AB05	9713664	Clexane 100 mg 1,0 ml Fertigspritze Axico	20	100	0	1	0	0	100	20
1082	B01AB05	9722611	Clexane 100 mg 1,0 ml Fertigspritze Axico	12	60	0	1	0	0	100	20
1083	B01AB05	9770248	Lovenox 60 mg Kohl Ph. Fertigspritze	24	72.001	0	1	0	0	60	19.9997
1084	B01AB05	9770248	Lovenox 60 mg Kohl Ph. Fertigspritze	24	72.001	0	1	0	0	60	19.9997
1085	B01AB05	10204494	Lovenox 100 mg/1,0 ml Fertigspritzen Emra	12	60	0	1	0	0	100	20
1086	B01AB05	10283737	Klexane 100 mg Injektionslösung i.e.Fertigspr. CC Ph.	10	50	0	1	0	0	100	20
1087	B01AB05	10283737	Klexane 100 mg Injektionslösung i.e.Fertigspr. CC Ph.	10	50	0	1	0	0	100	20
1088	B01AB05	10283737	Klexane 100 mg Injektion Fertigspritze CC Ph.	10	50	0	1	0	0	100	20
1089	B01AB05	10283743	Klexane 100 mgIinjektionslösung i.e.Fertigspr. CC Ph.	12	60	0	1	0	0	100	20
1090	B01AB05	10283743	Klexane 100 mgIinjektionslösung Fertigspritze CC Ph.	12	60	0	1	0	0	100	20
1091	B01AB05	10283766	Klexane 100 mg Injektionslösung i.e.Fertigspr. CC Ph.	20	100	0	1	0	0	100	20
1092	B01AB05	10283766	Klexane 100 mg Injektion Fertigspritze CC Ph.	20	100	0	1	0	0	100	20
1093	B01AB05	10283772	Klexane 100 mg Injektionslösung i.e.Fertigspr. CC Ph.	24	120	0	1	0	0	100	20
1094	B01AB05	10283772	Klexane 100 mg Injektion Fertigspritze CC Ph.	24	120	0	1	0	0	100	20
1095	B01AB05	10283789	Lovenox 20 mg/0,2 ml Fertigspritzen CC Ph.	10	10	0	1	0	0	20	20
1096	B01AB05	10283789	Lovenox 20 mg/0,2 ml Fertigspritzen CC Ph.	10	10	0	1	0	0	20	20
1097	B01AB05	10283795	Lovenox 20 mg/0,2 ml CC Ph.	20	20	0	1	0	0	20	20
1098	B01AB05	10283795	Lovenox 20 mg/0,2 ml CC Ph. Fertigspritze	20	20	0	1	0	0	20	20
1099	B01AB05	10283826	Lovenox 40 mg/0,4 ml Fertigspritzen CC Ph.	10	20	0	1	0	0	40	20
1100	B01AB05	10283826	Lovenox 40 mg/0,4 ml Fertigspritze CC Ph.	10	20	0	1	0	0	40	20
1101	B01AB05	10283832	Lovenox 40 mg/0,4 ml CC Ph.	20	40	0	1	0	0	40	20
1102	B01AB05	10283832	Lovenox 40 mg/0,4 ml CC Ph. Fertigspritze	20	40	0	1	0	0	40	20
1103	B01AB05	10283855	Lovenox 60 mg/0,6 ml CC Ph.	10	30	0	1	0	0	60	20
1104	B01AB05	10283855	Lovenox 60 mg/0,6 ml CC Ph. Fertigspritze	10	30	0	1	0	0	60	20
1105	B01AB05	10283861	Lovenox 60 mg/0,6 ml Fertigspritzen CC Ph.	12	36	0	1	0	0	60	20
1106	B01AB05	10283861	Lovenox 60 mg/0,6 ml Fertigspritzen CC Ph.	12	36	0	1	0	0	60	20
1107	B01AB05	10283890	Lovenox 60 mg/0,6 ml CC Ph.	20	60.001	0	1	0	0	60	19.9997
1108	B01AB05	10283890	Lovenox 60 mg/0,6 ml CC Ph. Fertigspritze	20	60.001	0	1	0	0	60	19.9997
1109	B01AB05	10283909	Lovenox 60 mg/0,6 ml Fertigspritzen CC Ph.	24	72.001	0	1	0	0	60	19.9997
1110	B01AB05	10283909	Lovenox 60 mg/0,6 ml Fertigspritze CC Ph.	24	72.001	0	1	0	0	60	19.9997
1111	B01AB05	10283915	Lovenox 80 mg/0,8 ml Fertigspritzen CC Ph.	10	40	0	1	0	0	80	20
1112	B01AB05	10283921	Lovenox 80 mg/0,8 ml Fertigspritzen CC Ph.	12	48	0	1	0	0	80	20
1113	B01AB05	10283921	Lovenox 80 mg/0,8 ml Fertigspritzen CC Ph.	12	48	0	1	0	0	80	20
1114	B01AB05	10382296	Klexane 40 mg Fertigspritze Eurim	10	20	0	1	0	0	40	20
1115	B01AB05	10382296	Klexane 40 mg Fertigspritze Eurim	10	20	0	1	0	0	40	20
1116	B01AB05	10382304	Klexane 40 mg Fertigspritze Eurim	50	100	0	1	0	0	40	20
1117	B01AB05	10382304	Klexane 40 mg Fertigspritze Eurim	50	100	0	1	0	0	40	20
1118	B01AB05	10382310	Klexane 60 mg Fertigspritze Eurim	10	30	0	1	0	0	60	20
1119	B01AB05	10382327	Klexane 80 mg Injektionslösung i.e.Fertigspr.o.Si. Eurim	10	40	0	1	0	0	80	20
1120	B01AB05	10382333	Klexane 100 mg Injektionslösung i.e.Fertigspr.o.si Eurim	10	50	0	1	0	0	100	20
1121	B01AB05	10382333	Klexane 100 mg Injektion Fertigspritze Eurim	10	50	0	1	0	0	100	20
1122	B01AB05	10625988	Klexane 40 mg Fertigspritze Orifarm	10	20	0	1	0	0	40	20
1123	B01AB05	10625994	Klexane 40 mg Fertigspritze Orifarm	20	40	0	1	0	0	40	20
1124	B01AB05	10625994	Klexane 40 mg Fertigspritze Orifarm	20	40	0	1	0	0	40	20
1125	B01AB05	10626002	Klexane 40 mg Fertigspritze Orifarm	50	100	0	1	0	0	40	20
1126	B01AB05	10813276	Clexane 60 mg 0,6 ml Fertigspritze	24	72.001	0	1	0	0	60	19.9997
1127	B01AB05	10813307	Clexane 60 mg 0,6 ml Fertigspritze.	12	36	0	1	0	0	60	20
1128	B01AB05	10813313	Clexane 80 mg 0,8 ml Fertigspritze	24	96	0	1	0	0	80	20
1129	B01AB05	10813336	Clexane 80 mg 0,8 ml Fertigspritze	12	48	0	1	0	0	80	20
1130	B01AB05	10813342	Clexane 100 mg 1 ml Fertigspritze	24	120	0	1	0	0	100	20
1131	B01AB05	10813359	Clexane 100 mg 1 ml Fertigspritze	12	60	0	1	0	0	100	20
1132	B01AB05	10914824	Clexane 60 mg 0,6 ml Fertigspritze Mevita	10	30	0	1	0	0	60	20
1133	B01AB05	10914853	Clexane 60 mg 0,6 ml Fertigspritze Mevita	20	60.001	0	1	0	0	60	19.9997
1134	B01AB06	50216	Fraxodi 0,6 ml Eurim Fertigspritze	6	24	0	1	0	0	0.6	0.15
1135	B01AB06	50216	Fraxodi 0,6 ml Eurim Fertigspritze	6	24	0	1	0	0	0.6	0.15
1136	B01AB06	50357	Fraxodi 0,8 ml Eurim Fertigspritze	6	32	0	1	0	0	0.8	0.15
1137	B01AB06	50357	Fraxodi 0,8 ml Eurim Fertigspritze	6	32	0	1	0	0	0.8	0.15
1138	B01AB06	50363	Fraxodi 1,0 ml Eurim Fertigspritze	6	40	0	1	0	0	1	0.15
1139	B01AB06	50363	Fraxodi 1,0 ml Eurim Fertigspritze	6	40	0	1	0	0	1	0.15
1140	B01AB06	50630	Fraxiparine 0,6 ml CC Ph. Fertigspritze	10	20	0	1	0	0	0.6	0.3
1141	B01AB06	50630	Fraxiparine 0,6 ml CC Ph. Fertigspritze	10	20	0	1	0	0	0.6	0.3
1142	B01AB06	56851	Fraxiparine 0,6 ml CC Ph. Fertigspritze	20	40	0	1	0	0	0.6	0.3
1143	B01AB06	56851	Fraxiparine 0,6 ml CC Ph. Fertigspritze	20	40	0	1	0	0	0.6	0.3
1144	B01AB06	56868	Fraxiparine 0,6 ml CC Ph. Fertigspritze	50	100	0	1	0	0	0.6	0.3
1145	B01AB06	56868	Fraxiparine 0,6 ml CC Ph. Fertigspritze	50	100	0	1	0	0	0.6	0.3
1146	B01AB06	79786	Fraxiparine 0,4 ml Gerke Ph. Fertigspritze	10	13.333	0	1	0	0	0.4	0.300008
1147	B01AB06	79786	Fraxiparine 0,4 ml Gerke Ph. Fertigspritze	10	13.333	0	1	0	0	0.4	0.300008
1148	B01AB06	79786	Fraxiparine 0,4 ml Gerke Ph. Fertigspritze	10	13.333	0	1	0	0	0.4	0.300008
1149	B01AB06	79792	Fraxiparine 0,4 ml Gerke Ph. Fertigspritze	20	26.667	0	1	0	0	0.4	0.299996
1150	B01AB06	79792	Fraxiparine 0,4 ml Gerke Ph. Fertigspritze	20	26.667	0	1	0	0	0.4	0.299996
1151	B01AB06	79792	Fraxiparine 0,4 ml Gerke Ph. Fertigspritze	20	26.667	0	1	0	0	0.4	0.299996
1152	B01AB06	87952	Fraxiparina 0,8 ml Apothekamed Fertigspritze	50	133.333	0	1	0	0	0.8	0.300001
1153	B01AB06	87952	Fraxiparina 0,8 ml Apothekamed Fertigspritze	50	133.333	0	1	0	0	0.8	0.300001
1154	B01AB06	91907	Fraxiparina 0,3 ml Kohl Ph. Fertigspritze	100	100	0	1	0	0	0.3	0.3
1155	B01AB06	91907	Fraxiparina 0,3 ml Kohl Ph. Fertigspritze	100	100	0	1	0	0	0.3	0.3
1156	B01AB06	92002	Fraxiparina 0,3 ml MTK Fertigspritze	100	100	0	1	0	0	0.3	0.3
1157	B01AB06	92002	Fraxiparina 0,3 ml MTK Fertigspritze	100	100	0	1	0	0	0.3	0.3
1158	B01AB06	311852	Fraxiparine 1,0 ml Westen Ph. Fertigspritze	10	33.333	0	1	0	0	1	0.300003
1159	B01AB06	311852	Fraxiparine 1,0 ml Westen Ph. Fertigspritze	10	33.333	0	1	0	0	1	0.300003
1160	B01AB06	351314	Fraxiparin 0,8 ml Fertigspritze	20	53.333	0	1	0	0	0.8	0.300002
1161	B01AB06	351314	Fraxiparin 0,8 ml Fertigspritze	20	53.333	0	1	0	0	0.8	0.300002
1162	B01AB06	351314	Fraxiparin 0,8 ml Fertigspritze	20	53.333	0	1	0	0	0.8	0.300002
1163	B01AB06	351320	Fraxiparin 0,6 ml Fertigspritze	20	40	0	1	0	0	0.6	0.3
1164	B01AB06	351320	Fraxiparin 0,6 ml Fertigspritze	20	40	0	1	0	0	0.6	0.3
1165	B01AB06	351320	Fraxiparin 0,6 ml Fertigspritze	20	40	0	1	0	0	0.6	0.3
1166	B01AB06	581698	Fraxiparina 0,3 ml Apothekamed Fertigspritze	10	10	0	1	0	0	0.3	0.3
1167	B01AB06	581698	Fraxiparina 0,3 ml Apothekamed Fertigspritze	10	10	0	1	0	0	0.3	0.3
1168	B01AB06	581706	Fraxiparina 0,3 ml Apothekamed Fertigspritze	20	20	0	1	0	0	0.3	0.3
1169	B01AB06	581706	Fraxiparina 0,3 ml Apothekamed Fertigspritze	20	20	0	1	0	0	0.3	0.3
1170	B01AB06	581712	Fraxiparina 0,4 ml Apothekamed Fertigspritze	10	13.333	0	1	0	0	0.4	0.300008
1171	B01AB06	581712	Fraxiparina 0,4 ml Apothekamed Fertigspritze	10	13.333	0	1	0	0	0.4	0.300008
1172	B01AB06	581729	Fraxiparina 0,4 ml Apothekamed Fertigspritze	20	26.667	0	1	0	0	0.4	0.299996
1173	B01AB06	581729	Fraxiparina 0,4 ml Apothekamed Fertigspritze	20	26.667	0	1	0	0	0.4	0.299996
1174	B01AB06	701777	Fraxiparin 0,3 ml Docpharm Fertigspritze	10	10	0	1	0	0	0.3	0.3
1175	B01AB06	701777	Fraxiparin 0,3 ml Docpharm Fertigspritze	10	10	0	1	0	0	0.3	0.3
1176	B01AB06	701777	Fraxiparin 0,3 ml Docpharm Fertigspritze	10	10	0	1	0	0	0.3	0.3
1177	B01AB06	708532	Fraxiparin 0,3 ml Docpharm Fertigspritze	20	20	0	1	0	0	0.3	0.3
1178	B01AB06	708532	Fraxiparin 0,3 ml Docpharm Fertigspritze	20	20	0	1	0	0	0.3	0.3
1179	B01AB06	708532	Fraxiparin 0,3 ml Docpharm Fertigspritze	20	20	0	1	0	0	0.3	0.3
1180	B01AB06	708532	Fraxiparin 0,3 ml Docpharm Fertigspritze	20	20	0	1	0	0	0.3	0.3
1181	B01AB06	842549	Fraxiparina 0,3 ml Beragena Fertigspritze	10	10	0	1	0	0	0.3	0.3
1182	B01AB06	842549	Fraxiparina 0,3 ml Beragena Fertigspritze	10	10	0	1	0	0	0.3	0.3
1183	B01AB06	842555	Fraxiparina 0,3 ml Beragena Fertigspritze	20	20	0	1	0	0	0.3	0.3
1184	B01AB06	842555	Fraxiparina 0,3 ml Beragena Fertigspritze	20	20	0	1	0	0	0.3	0.3
1185	B01AB06	842555	Fraxiparina 0,3 ml Beragena Fertigspritze	20	20	0	1	0	0	0.3	0.3
1186	B01AB06	842561	Fraxiparina 0,3 ml Beragena Fertigspritze	50	50	0	1	0	0	0.3	0.3
1187	B01AB06	842561	Fraxiparina 0,3 ml Beragena Fertigspritze	50	50	0	1	0	0	0.3	0.3
1188	B01AB06	842578	Fraxiparina 0,3 ml Beragena Fertigspritze	100	100	0	1	0	0	0.3	0.3
1189	B01AB06	842578	Fraxiparina 0,3 ml Beragena Fertigspritze	100	100	0	1	0	0	0.3	0.3
1190	B01AB06	842584	Fraxiparina 0,4 ml Beragena Fertigspritze	10	13.333	0	1	0	0	0.4	0.300008
1191	B01AB06	842584	Fraxiparina 0,4 ml Beragena Fertigspritze	10	13.333	0	1	0	0	0.4	0.300008
1192	B01AB06	842590	Fraxiparina 0,4 ml Beragena Fertigspritze	20	26.667	0	1	0	0	0.4	0.299996
1193	B01AB06	842590	Fraxiparina 0,4 ml Beragena Fertigspritze	20	26.667	0	1	0	0	0.4	0.299996
1194	B01AB06	842609	Fraxiparina 0,6 ml Beragena Fertigspritze	10	20	0	1	0	0	0.6	0.3
1195	B01AB06	842609	Fraxiparina 0,6 ml Beragena Fertigspritze	10	20	0	1	0	0	0.6	0.3
1196	B01AB06	842615	Fraxiparina 0,6 ml Beragena Fertigspritze	20	40	0	1	0	0	0.6	0.3
1197	B01AB06	842615	Fraxiparina 0,6 ml Beragena Fertigspritze	20	40	0	1	0	0	0.6	0.3
1198	B01AB06	842621	Fraxiparina 0,6 ml Beragena Fertigspritze	50	100	0	1	0	0	0.6	0.3
1199	B01AB06	842621	Fraxiparina 0,6 ml Beragena Fertigspritze	50	100	0	1	0	0	0.6	0.3
1200	B01AB06	842638	Fraxiparina 0,8 ml Beragena Fertigspritze	10	26.667	0	1	0	0	0.8	0.299996
1201	B01AB06	842638	Fraxiparina 0,8 ml Beragena Fertigspritze	10	26.667	0	1	0	0	0.8	0.299996
1202	B01AB06	842650	Fraxiparina 0,8 ml Beragena Fertigspritze	20	53.333	0	1	0	0	0.8	0.300002
1203	B01AB06	842650	Fraxiparina 0,8 ml Beragena Fertigspritze	20	53.333	0	1	0	0	0.8	0.300002
1204	B01AB06	842667	Fraxiparina 0,8 ml Beragena Fertigspritze	50	133.333	0	1	0	0	0.8	0.300001
1205	B01AB06	842667	Fraxiparina 0,8 ml Beragena Fertigspritze	50	133.333	0	1	0	0	0.8	0.300001
1206	B01AB06	842704	Fraxiparina 1,0 ml Beragena Fertigspritze	10	33.333	0	1	0	0	1	0.300003
1207	B01AB06	842704	Fraxiparina 1,0 ml Beragena Fertigspritze	10	33.333	0	1	0	0	1	0.300003
1208	B01AB06	885754	Fraxiparina 0,3 ml Emra Fertigspritze	10	10	0	1	0	0	0.3	0.3
1209	B01AB06	885754	Fraxiparina 0,3 ml Emra Fertigspritze	10	10	0	1	0	0	0.3	0.3
1210	B01AB06	885777	Fraxiparina 0,3 ml Emra Fertigspritze	20	20	0	1	0	0	0.3	0.3
1211	B01AB06	885777	Fraxiparina 0,3 ml Emra Fertigspritze	20	20	0	1	0	0	0.3	0.3
1212	B01AB06	885783	Fraxiparina 0,3 ml Emra Fertigspritze	100	100	0	1	0	0	0.3	0.3
1213	B01AB06	885783	Fraxiparina 0,3 ml Emra Fertigspritze	100	100	0	1	0	0	0.3	0.3
1214	B01AB06	885814	Fraxiparina 0,4 ml Emra Fertigspritze	10	13.333	0	1	0	0	0.4	0.300008
1215	B01AB06	885814	Fraxiparina 0,4 ml Emra Fertigspritze	10	13.333	0	1	0	0	0.4	0.300008
1216	B01AB06	885820	Fraxiparina 0,6 ml Emra Fertigspritze	10	20	0	1	0	0	0.6	0.3
1217	B01AB06	885820	Fraxiparina 0,6 ml Emra Fertigspritze	10	20	0	1	0	0	0.6	0.3
1218	B01AB06	885843	Fraxiparina 0,6 ml Emra Fertigspritze	20	40	0	1	0	0	0.6	0.3
1219	B01AB06	885843	Fraxiparina 0,6 ml Emra Fertigspritze	20	40	0	1	0	0	0.6	0.3
1220	B01AB06	893481	Fraxiparine 0,3 ml Beragena Fertigspritze	10	10	0	1	0	0	0.3	0.3
1221	B01AB06	893481	Fraxiparine 0,3 ml Beragena Fertigspritze	10	10	0	1	0	0	0.3	0.3
1222	B01AB06	893498	Fraxiparine 0,3 ml Beragena Fertigspritze	20	20	0	1	0	0	0.3	0.3
1223	B01AB06	893498	Fraxiparine 0,3 ml Beragena Fertigspritze	20	20	0	1	0	0	0.3	0.3
1224	B01AB06	929345	Fraxiparina 0,8 ml Emra Fertigspritze	10	26.667	0	1	0	0	0.8	0.299996
1225	B01AB06	929345	Fraxiparina 0,8 ml Emra Fertigspritze	10	26.667	0	1	0	0	0.8	0.299996
1226	B01AB06	929351	Fraxiparina 0,8 ml Emra Fertigspritze	20	53.333	0	1	0	0	0.8	0.300002
1227	B01AB06	929351	Fraxiparina 0,8 ml Emra Fertigspritze	20	53.333	0	1	0	0	0.8	0.300002
1228	B01AB06	947633	Fraxiparina 0,3 ml Eurim Fertigspritze	10	10	0	1	0	0	0.3	0.3
1229	B01AB06	947633	Fraxiparina 0,3 ml Eurim Fertigspritze	10	10	0	1	0	0	0.3	0.3
1230	B01AB06	947656	Fraxiparina 0,3 ml Eurim Fertigspritze	20	20	0	1	0	0	0.3	0.3
1231	B01AB06	947656	Fraxiparina 0,3 ml Eurim Fertigspritze	20	20	0	1	0	0	0.3	0.3
1232	B01AB06	947656	Fraxiparina 0,3 ml Eurim Fertigspritze	20	20	0	1	0	0	0.3	0.3
1233	B01AB06	947662	Fraxiparina 0,3 ml Eurim Fertigspritze	100	100	0	1	0	0	0.3	0.3
1234	B01AB06	947662	Fraxiparina 0,3 ml Eurim Fertigspritze	100	100	0	1	0	0	0.3	0.3
1235	B01AB06	954656	Fraxiparine 1,0 ml Emra Fertigspritze	10	33.333	0	1	0	0	1	0.300003
1236	B01AB06	954656	Fraxiparine 1,0 ml Emra Fertigspritze	10	33.333	0	1	0	0	1	0.300003
1237	B01AB06	954656	Fraxiparine 1,0 ml Emra Fertigspritze	10	33.333	0	1	0	0	1	0.300003
1238	B01AB06	977120	Fraxiparina 0,3 ml Westen Ph. Fertigspritze	10	10	0	1	0	0	0.3	0.3
1239	B01AB06	977120	Fraxiparina 0,3 ml Westen Ph. Fertigspritze	10	10	0	1	0	0	0.3	0.3
1240	B01AB06	977137	Fraxiparina 0,3 ml Westen Ph. Fertigspritze	20	20	0	1	0	0	0.3	0.3
1241	B01AB06	977137	Fraxiparina 0,3 ml Westen Ph. Fertigspritze	20	20	0	1	0	0	0.3	0.3
1242	B01AB06	1066538	Fraxiparin 0,4 ml Beragena Fertigspritze	10	13.333	0	1	0	0	0.4	0.300008
1243	B01AB06	1066538	Fraxiparin 0,4 ml Beragena Fertigspritze	10	13.333	0	1	0	0	0.4	0.300008
1244	B01AB06	1066544	Fraxiparin 0,4 ml Beragena Fertigspritze	20	26.667	0	1	0	0	0.4	0.299996
1245	B01AB06	1066544	Fraxiparin 0,4 ml Beragena Fertigspritze	20	26.667	0	1	0	0	0.4	0.299996
1246	B01AB06	1066627	Fraxiparin 0,8 ml Euim Beragena Fertigspritze	10	26.667	0	1	0	0	0.8	0.299996
1247	B01AB06	1066627	Fraxiparin 0,8 ml Euim Beragena Fertigspritze	10	26.667	0	1	0	0	0.8	0.299996
1248	B01AB06	1066633	Fraxiparin 0,8 ml Eurim Beragena Fertigspritze	20	53.333	0	1	0	0	0.8	0.300002
1249	B01AB06	1066633	Fraxiparin 0,8 ml Eurim Beragena Fertigspritze	20	53.333	0	1	0	0	0.8	0.300002
1250	B01AB06	1066656	Fraxiparin 0,8 ml Eurim Beragena Fertigspritze	50	133.333	0	1	0	0	0.8	0.300001
1251	B01AB06	1066656	Fraxiparin 0,8 ml Eurim Beragena Fertigspritze	50	133.333	0	1	0	0	0.8	0.300001
1252	B01AB06	1066662	Fraxiparin 1,0 ml Beragena Fertigspritze	10	33.333	0	1	0	0	1	0.300003
1253	B01AB06	1066662	Fraxiparin 1,0 ml Beragena Fertigspritze	10	33.333	0	1	0	0	1	0.300003
1254	B01AB06	1095735	Fraxiparina 0,3 ml Gerke Ph. Fertigspritze	10	10	0	1	0	0	0.3	0.3
1255	B01AB06	1095735	Fraxiparina 0,3 ml Gerke Ph. Fertigspritze	10	10	0	1	0	0	0.3	0.3
1256	B01AB06	1095758	Fraxiparina 0,3 ml Gerke Ph. Fertigspritze	20	20	0	1	0	0	0.3	0.3
1257	B01AB06	1095758	Fraxiparina 0,3 ml Gerke Ph. Fertigspritze	20	20	0	1	0	0	0.3	0.3
1258	B01AB06	1095764	Fraxiparina 0,3 ml Gerke Ph. Fertigspritze	100	100	0	1	0	0	0.3	0.3
1259	B01AB06	1095764	Fraxiparina 0,3 ml Gerke Ph. Fertigspritze	100	100	0	1	0	0	0.3	0.3
1260	B01AB06	1191781	Fraxodi 1,0 ml Axicorp Fertigspritze	6	40	0	1	0	0	1	0.15
1261	B01AB06	1191781	Fraxodi 1,0 ml Axicorp Fertigspritze	6	40	0	1	0	0	1	0.15
1262	B01AB06	1191798	Fraxodi 0,8 ml Axicorp Fertigspritze	6	32	0	1	0	0	0.8	0.15
1263	B01AB06	1191798	Fraxodi 0,8 ml Axicorp Fertigspritze	6	32	0	1	0	0	0.8	0.15
1264	B01AB06	1191806	Fraxodi 0,6 ml Axicorp Fertigspritze	6	24	0	1	0	0	0.6	0.15
1265	B01AB06	1191806	Fraxodi 0,6 ml Axicorp Fertigspritze	6	24	0	1	0	0	0.6	0.15
1266	B01AB06	1216570	Fraxiparina 0,3 Mevita Fertigspritze	10	10	0	1	0	0	0.3	0.3
1267	B01AB06	1216570	Fraxiparina 0,3 Mevita Fertigspritze	10	10	0	1	0	0	0.3	0.3
1268	B01AB06	1216593	Fraxiparina 0,3 Mevita Fertigspritze	20	20	0	1	0	0	0.3	0.3
1269	B01AB06	1216593	Fraxiparina 0,3 Mevita Fertigspritze	20	20	0	1	0	0	0.3	0.3
1270	B01AB06	1384391	Fraxiparin 0,4 ml Fertigspritze	20	26.667	0	1	0	0	0.4	0.299996
1271	B01AB06	1384391	Fraxiparin 0,4 ml Fertigspritze	20	26.667	0	1	0	0	0.4	0.299996
1272	B01AB06	1384391	Fraxiparin 0,4 ml Fertigspritze	20	26.667	0	1	0	0	0.4	0.299996
1273	B01AB06	1384416	Fraxiparin 0,3 ml Fertigspritze	50	50	0	1	0	0	0.3	0.3
1274	B01AB06	1384416	Fraxiparin 0,3 ml Fertigspritze	50	50	0	1	0	0	0.3	0.3
1275	B01AB06	1384416	Fraxiparin 0,3 ml Fertigspritze	50	50	0	1	0	0	0.3	0.3
1276	B01AB06	1384480	Fraxiparin 0,6 ml Fertigspritze	50	100	0	1	0	0	0.6	0.3
1277	B01AB06	1384480	Fraxiparin 0,6 ml Fertigspritze	50	100	0	1	0	0	0.6	0.3
1278	B01AB06	1384480	Fraxiparin 0,6 ml Fertigspritze	50	100	0	1	0	0	0.6	0.3
1279	B01AB06	1384528	Fraxiparin 0,8 ml Fertigspritze	50	133.333	0	1	0	0	0.8	0.300001
1280	B01AB06	1384528	Fraxiparin 0,8 ml Fertigspritze	50	133.333	0	1	0	0	0.8	0.300001
1281	B01AB06	1384528	Fraxiparin 0,8 ml Fertigspritze	50	133.333	0	1	0	0	0.8	0.300001
1282	B01AB06	1414790	Fraxodi 0,6 ml Fertigspritze	6	24	0	1	0	0	0.6	0.15
1283	B01AB06	1414790	Fraxodi 0,6 ml Fertigspritze	6	24	0	1	0	0	0.6	0.15
1284	B01AB06	1414838	Fraxodi 0,8 ml Fertigspritze	6	32	0	1	0	0	0.8	0.15
1285	B01AB06	1414838	Fraxodi 0,8 ml Fertigspritze	6	32	0	1	0	0	0.8	0.15
1286	B01AB06	1414873	Fraxodi 1,0 ml Fertigspritze	6	40	0	1	0	0	1	0.15
1287	B01AB06	1414873	Fraxodi 1,0 ml Fertigspritze	6	40	0	1	0	0	1	0.15
1288	B01AB06	1657624	Fraxiparin 0,3 ml duo Fertigspritze	2	2	0	1	0	0	0.3	0.3
1289	B01AB06	1657624	Fraxiparin 0,3 ml duo Fertigspritze	2	2	0	1	0	0	0.3	0.3
1290	B01AB06	1661057	Fraxiparina 0,3 ml Eurim Fertigspritze	50	50	0	1	0	0	0.3	0.3
1291	B01AB06	1661057	Fraxiparina 0,3 ml Eurim Fertigspritze	50	50	0	1	0	0	0.3	0.3
1292	B01AB06	1752541	Fraxiparina 0,3 ml MTK Fertigspritze	50	50	0	1	0	0	0.3	0.3
1293	B01AB06	1752541	Fraxiparina 0,3 ml MTK Fertigspritze	50	50	0	1	0	0	0.3	0.3
1294	B01AB06	1752676	Fraxiparina 0,3 ml Kohl Ph. Fertigspritze	50	50	0	1	0	0	0.3	0.3
1295	B01AB06	1752676	Fraxiparina 0,3 ml Kohl Ph. Fertigspritze	50	50	0	1	0	0	0.3	0.3
1296	B01AB06	1912861	Fraxiparina 0,3 ml Apothekamed Fertigspritze	50	50	0	1	0	0	0.3	0.3
1297	B01AB06	1912861	Fraxiparina 0,3 ml Apothekamed Fertigspritze	50	50	0	1	0	0	0.3	0.3
1298	B01AB06	1975324	Fraxiparine 0,4 ml MTK Fertigspritze	10	13.333	0	1	0	0	0.4	0.300008
1299	B01AB06	1975324	Fraxiparine 0,4 ml MTK Fertigspritze	10	13.333	0	1	0	0	0.4	0.300008
1300	B01AB06	1975330	Fraxiparine 0,4 ml MTK Fertigspritze	20	26.667	0	1	0	0	0.4	0.299996
1301	B01AB06	1975330	Fraxiparine 0,4 ml MTK Fertigspritze	20	26.667	0	1	0	0	0.4	0.299996
1302	B01AB06	1975347	Fraxiparine 0,6 ml MTK Fertigspritze	10	20	0	1	0	0	0.6	0.3
1303	B01AB06	1975347	Fraxiparine 0,6 ml MTK Fertigspritze	10	20	0	1	0	0	0.6	0.3
1304	B01AB06	1975353	Fraxiparine 0,6 ml MTK Fertigspritze	20	40	0	1	0	0	0.6	0.3
1305	B01AB06	1975353	Fraxiparine 0,6 ml MTK Fertigspritze	20	40	0	1	0	0	0.6	0.3
1306	B01AB06	1975376	Fraxiparine 0,6 ml MTK Fertigspritze	50	100	0	1	0	0	0.6	0.3
1307	B01AB06	1975376	Fraxiparine 0,6 ml MTK Fertigspritze	50	100	0	1	0	0	0.6	0.3
1308	B01AB06	1975382	Fraxiparine 0,8 ml MTK Fertigspritze	10	26.667	0	1	0	0	0.8	0.299996
1309	B01AB06	1975382	Fraxiparine 0,8 ml MTK Fertigspritze	10	26.667	0	1	0	0	0.8	0.299996
1310	B01AB06	1975399	Fraxiparine 0,8 ml MTK Fertigspritze	20	53.333	0	1	0	0	0.8	0.300002
1311	B01AB06	1975399	Fraxiparine 0,8 ml MTK Fertigspritze	20	53.333	0	1	0	0	0.8	0.300002
1312	B01AB06	1975407	Fraxiparine 0,8 ml MTK Fertigspritze	50	133.333	0	1	0	0	0.8	0.300001
1313	B01AB06	1975407	Fraxiparine 0,8 ml MTK Fertigspritze	50	133.333	0	1	0	0	0.8	0.300001
1314	B01AB06	1975413	Fraxiparine 1,0 ml MTK Fertigspritze	10	33.333	0	1	0	0	1	0.300003
1315	B01AB06	1975413	Fraxiparine 1,0 ml MTK Fertigspritze	10	33.333	0	1	0	0	1	0.300003
1316	B01AB06	1975502	Fraxiparina 0,4 ml Kohl Fertigspritze	10	13.333	0	1	0	0	0.4	0.300008
1317	B01AB06	1975502	Fraxiparina 0,4 ml Kohl Fertigspritze	10	13.333	0	1	0	0	0.4	0.300008
1318	B01AB06	1975519	Fraxiparina 0,4 ml Kohl Ph. Fertigspritze	20	26.667	0	1	0	0	0.4	0.299996
1319	B01AB06	1975519	Fraxiparina 0,4 ml Kohl Ph. Fertigspritze	20	26.667	0	1	0	0	0.4	0.299996
1320	B01AB06	1975525	Fraxiparina 0,6 ml Kohl Ph. Fertigspritze	10	20	0	1	0	0	0.6	0.3
1321	B01AB06	1975525	Fraxiparina 0,6 ml Kohl Ph. Fertigspritze	10	20	0	1	0	0	0.6	0.3
1322	B01AB06	1975548	Fraxiparina 0,6 ml Kohl Ph. Fertigspritze	20	40	0	1	0	0	0.6	0.3
1323	B01AB06	1975548	Fraxiparina 0,6 ml Kohl Ph. Fertigspritze	20	40	0	1	0	0	0.6	0.3
1324	B01AB06	1975577	Fraxiparina 0,6 ml Kohl Fertigspritze	50	100	0	1	0	0	0.6	0.3
1325	B01AB06	1975577	Fraxiparina 0,6 ml Kohl Fertigspritze	50	100	0	1	0	0	0.6	0.3
1326	B01AB06	1975608	Fraxiparina 0,8 ml Kohl Fertigspritze	10	26.667	0	1	0	0	0.8	0.299996
1327	B01AB06	1975608	Fraxiparina 0,8 ml Kohl Fertigspritze	10	26.667	0	1	0	0	0.8	0.299996
1328	B01AB06	1975620	Fraxiparina 0,8 ml Kohl Ph. Fertigspritze	20	53.333	0	1	0	0	0.8	0.300002
1329	B01AB06	1975620	Fraxiparina 0,8 ml Kohl Ph. Fertigspritze	20	53.333	0	1	0	0	0.8	0.300002
1330	B01AB06	1975637	Fraxiparina 0,8 ml Kohl Ph. Fertigspritze	50	133.333	0	1	0	0	0.8	0.300001
1331	B01AB06	1975637	Fraxiparina 0,8 ml Kohl Ph. Fertigspritze	50	133.333	0	1	0	0	0.8	0.300001
1332	B01AB06	1975643	Fraxiparine 1,0 ml Kohl Fertigspritze	10	33.333	0	1	0	0	1	0.300003
1333	B01AB06	1975643	Fraxiparine 1,0 ml Kohl Fertigspritze	10	33.333	0	1	0	0	1	0.300003
1334	B01AB06	2018659	Fraxiparina 0,3 ml Westen Ph. Fertigspritze	50	50	0	1	0	0	0.3	0.3
1335	B01AB06	2018659	Fraxiparina 0,3 ml Westen Ph. Fertigspritze	50	50	0	1	0	0	0.3	0.3
1336	B01AB06	2018665	Fraxiparina 0,3 ml Westen Ph. Fertigspritze	100	100	0	1	0	0	0.3	0.3
1337	B01AB06	2018665	Fraxiparina 0,3 ml Westen Ph. Fertigspritze	100	100	0	1	0	0	0.3	0.3
1338	B01AB06	2177932	Fraxiparine 0,3 ml Westen Ph. Fertigspritze	10	10	0	1	0	0	0.3	0.3
1339	B01AB06	2177932	Fraxiparine 0,3 ml Westen Ph. Fertigspritze	10	10	0	1	0	0	0.3	0.3
1340	B01AB06	2177990	Fraxiparine 0,3 ml Westen Ph. Fertigspritze	20	20	0	1	0	0	0.3	0.3
1341	B01AB06	2177990	Fraxiparine 0,3 ml Westen Ph. Fertigspritze	20	20	0	1	0	0	0.3	0.3
1342	B01AB06	2177990	Fraxiparine 0,3 ml Westen Ph. Fertigspritze	20	20	0	1	0	0	0.3	0.3
1343	B01AB06	2177990	Fraxiparine 0,3 ml Westen Ph. Fertigspritze	20	20	0	1	0	0	0.3	0.3
1344	B01AB06	2177990	Fraxiparine 0,3 ml Westen Ph. Fertigspritze	20	20	0	1	0	0	0.3	0.3
1345	B01AB06	2179983	Fraxiparina 0,8 ml Eurim Fertigspritze	10	26.667	0	1	0	0	0.8	0.299996
1346	B01AB06	2179983	Fraxiparina 0,8 ml Eurim Fertigspritze	10	26.667	0	1	0	0	0.8	0.299996
1347	B01AB06	2180064	Fraxiparina 0,8 ml Eurim Fertigspritze	20	53.333	0	1	0	0	0.8	0.300002
1348	B01AB06	2180064	Fraxiparina 0,8 ml Eurim Fertigspritze	20	53.333	0	1	0	0	0.8	0.300002
1349	B01AB06	2180093	Fraxiparina 0,8 ml Eurim Fertigspritze	50	133.333	0	1	0	0	0.8	0.300001
1350	B01AB06	2180093	Fraxiparina 0,8 ml Eurim Fertigspritze	50	133.333	0	1	0	0	0.8	0.300001
1351	B01AB06	2180101	Fraxiparina 0,6 ml Eurim Fertigspritze	10	20	0	1	0	0	0.6	0.3
1352	B01AB06	2180101	Fraxiparina 0,6 ml Eurim Fertigspritze	10	20	0	1	0	0	0.6	0.3
1353	B01AB06	2180118	Fraxiparina 0,6 ml Eurim Fertigspritze	20	40	0	1	0	0	0.6	0.3
1354	B01AB06	2180118	Fraxiparina 0,6 ml Eurim Fertigspritze	20	40	0	1	0	0	0.6	0.3
1355	B01AB06	2180118	Fraxiparina 0,6 ml Eurim Fertigspritze	20	40	0	1	0	0	0.6	0.3
1356	B01AB06	2180124	Fraxiparina 0,6 ml Eurim Fertigspritze	50	100	0	1	0	0	0.6	0.3
1357	B01AB06	2180124	Fraxiparina 0,6 ml Eurim Fertigspritze	50	100	0	1	0	0	0.6	0.3
1358	B01AB06	2180124	Fraxiparina 0,6 ml Eurim Fertigspritze	50	100	0	1	0	0	0.6	0.3
1359	B01AB06	2180147	Fraxiparina 0,4 ml Eurim Fertigspritze	10	13.333	0	1	0	0	0.4	0.300008
1360	B01AB06	2180147	Fraxiparina 0,4 ml Eurim Fertigspritze	10	13.333	0	1	0	0	0.4	0.300008
1361	B01AB06	2180153	Fraxiparina 0,4 ml Eurim Fertigspritze	20	26.667	0	1	0	0	0.4	0.299996
1362	B01AB06	2180153	Fraxiparina 0,4 ml Eurim Fertigspritze	20	26.667	0	1	0	0	0.4	0.299996
1363	B01AB06	2191547	Fraxiparin 0,6 ml Beragena Fertigspritze	10	20	0	1	0	0	0.6	0.3
1364	B01AB06	2191547	Fraxiparin 0,6 ml Beragena Fertigspritze	10	20	0	1	0	0	0.6	0.3
1365	B01AB06	2192624	Fraxiparin 0,6 ml Beragena Fertigspritze	20	40	0	1	0	0	0.6	0.3
1366	B01AB06	2192624	Fraxiparin 0,6 ml Beragena Fertigspritze	20	40	0	1	0	0	0.6	0.3
1367	B01AB06	2192989	Fraxiparin 0,6 ml Beragena Fertigspritze	50	100	0	1	0	0	0.6	0.3
1368	B01AB06	2192989	Fraxiparin 0,6 ml Beragena Fertigspritze	50	100	0	1	0	0	0.6	0.3
1369	B01AB06	2228090	Fraxiparina 0,3 ml Axicorp Fertigspritze	10	10	0	1	0	0	0.3	0.3
1370	B01AB06	2228090	Fraxiparina 0,3 ml Axicorp Fertigspritze	10	10	0	1	0	0	0.3	0.3
1371	B01AB06	2228109	Fraxiparina 0,3 ml Axicorp Fertigspritze	20	20	0	1	0	0	0.3	0.3
1372	B01AB06	2228109	Fraxiparina 0,3 ml Axicorp Fertigspritze	20	20	0	1	0	0	0.3	0.3
1373	B01AB06	2228115	Fraxiparina 0,4 ml Axicorp Fertigspritze	10	13.333	0	1	0	0	0.4	0.300008
1374	B01AB06	2228115	Fraxiparina 0,4 ml Axicorp Fertigspritze	10	13.333	0	1	0	0	0.4	0.300008
1375	B01AB06	2228115	Fraxiparina 0,4 ml Axicorp Fertigspritze	10	13.333	0	1	0	0	0.4	0.300008
1376	B01AB06	2228121	Fraxiparina 0,4 ml Axicorp Fertigspritze	20	26.667	0	1	0	0	0.4	0.299996
1377	B01AB06	2228121	Fraxiparina 0,4 ml Axicorp Fertigspritze	20	26.667	0	1	0	0	0.4	0.299996
1378	B01AB06	2228167	Fraxiparina 0,6 ml Axicorp Fertigspritze	10	20	0	1	0	0	0.6	0.3
1379	B01AB06	2228167	Fraxiparina 0,6 ml Axicorp Fertigspritze	10	20	0	1	0	0	0.6	0.3
1380	B01AB06	2228196	Fraxiparina 0,6 ml Axicorp Fertigspritze	20	40	0	1	0	0	0.6	0.3
1381	B01AB06	2228196	Fraxiparina 0,6 ml Axicorp Fertigspritze	20	40	0	1	0	0	0.6	0.3
1382	B01AB06	2228210	Fraxiparina 0,6 ml Axicorp Fertigspritze	50	100	0	1	0	0	0.6	0.3
1383	B01AB06	2228210	Fraxiparina 0,6 ml Axicorp Fertigspritze	50	100	0	1	0	0	0.6	0.3
1384	B01AB06	2237114	Fraxiparina 0,3 ml Eurim Fertigspritze	2	2	0	1	0	0	0.3	0.3
1385	B01AB06	2237114	Fraxiparina 0,3 ml Eurim Fertigspritze	2	2	0	1	0	0	0.3	0.3
1386	B01AB06	2261294	Fraxiparine 0,4 ml Westen Ph. Fertigspritze	10	13.333	0	1	0	0	0.4	0.300008
1387	B01AB06	2261294	Fraxiparine 0,4 ml Westen Ph. Fertigspritze	10	13.333	0	1	0	0	0.4	0.300008
1388	B01AB06	2261302	Fraxiparine 0,4 ml Westen Ph. Fertigspritze	20	26.667	0	1	0	0	0.4	0.299996
1389	B01AB06	2261302	Fraxiparine 0,4 ml Westen Ph. Fertigspritze	20	26.667	0	1	0	0	0.4	0.299996
1390	B01AB06	2261319	Fraxiparine 0,6 ml Westen Ph. Fertigspritze	10	20	0	1	0	0	0.6	0.3
1391	B01AB06	2261319	Fraxiparine 0,6 ml Westen Ph. Fertigspritze	10	20	0	1	0	0	0.6	0.3
1392	B01AB06	2261325	Fraxiparine 0,6 ml Westen Ph. Fertigspritze	20	40	0	1	0	0	0.6	0.3
1393	B01AB06	2261325	Fraxiparine 0,6 ml Westen Ph. Fertigspritze	20	40	0	1	0	0	0.6	0.3
1394	B01AB06	2261331	Fraxiparine 0,8 ml Westen Ph. Fertigspritze	10	26.667	0	1	0	0	0.8	0.299996
1395	B01AB06	2261331	Fraxiparine 0,8 ml Westen Ph. Fertigspritze	10	26.667	0	1	0	0	0.8	0.299996
1396	B01AB06	2261331	Fraxiparine 0,8 ml Westen Ph. Fertigspritze	10	26.667	0	1	0	0	0.8	0.299996
1397	B01AB06	2261331	Fraxiparine 0,8 ml Westen Ph. Fertigspritze	10	26.667	0	1	0	0	0.8	0.299996
1398	B01AB06	2261727	Fraxiparine 0,8 ml Westen Ph. Fertigspritze	20	53.333	0	1	0	0	0.8	0.300002
1399	B01AB06	2261727	Fraxiparine 0,8 ml Westen Ph. Fertigspritze	20	53.333	0	1	0	0	0.8	0.300002
1400	B01AB06	2336690	Fraxiparin 0,6 ml fertigspr. Docpharm	10	20	0	1	0	0	0.6	0.3
1401	B01AB06	2336690	Fraxiparin 0,6 ml fertigspr. Docpharm	10	20	0	1	0	0	0.6	0.3
1402	B01AB06	2336709	Fraxiparin 0,6 ml fertigspr. Docpharm	20	40	0	1	0	0	0.6	0.3
1403	B01AB06	2336709	Fraxiparin 0,6 ml fertigspr. Docpharm	20	40	0	1	0	0	0.6	0.3
1404	B01AB06	2336709	Fraxiparin 0,6 ml fertigspr. Docpharm	20	40	0	1	0	0	0.6	0.3
1405	B01AB06	2336715	Fraxiparin 0,8 ml fertigspr. Docpharm	10	26.667	0	1	0	0	0.8	0.299996
1406	B01AB06	2336715	Fraxiparin 0,8 ml fertigspr. Docpharm	10	26.667	0	1	0	0	0.8	0.299996
1407	B01AB06	2336715	Fraxiparin 0,8 ml fertigspr. Docpharm	10	26.667	0	1	0	0	0.8	0.299996
1408	B01AB06	2336715	Fraxiparin 0,8 ml fertigspr. Docpharm	10	26.667	0	1	0	0	0.8	0.299996
1409	B01AB06	2336721	Fraxiparin 0,8 ml fertigspr. Docpharm	20	53.333	0	1	0	0	0.8	0.300002
1410	B01AB06	2336721	Fraxiparin 0,8 ml fertigspr. Docpharm	20	53.333	0	1	0	0	0.8	0.300002
1411	B01AB06	2336721	Fraxiparin 0,8 ml fertigspr. Docpharm	20	53.333	0	1	0	0	0.8	0.300002
1412	B01AB06	2336721	Fraxiparin 0,8 ml fertigspr. Docpharm	20	53.333	0	1	0	0	0.8	0.300002
1413	B01AB06	2352909	Fraxodi 1,0 ml Kohl Ph. Fertigspritze	6	40	0	1	0	0	1	0.15
1414	B01AB06	2352909	Fraxodi 1,0 ml Kohl Ph. Fertigspritze	6	40	0	1	0	0	1	0.15
1415	B01AB06	2352915	Fraxodi 0,8 ml Kohl Ph. Fertigspritze	6	32	0	1	0	0	0.8	0.15
1416	B01AB06	2352915	Fraxodi 0,8 ml Kohl Ph. Fertigspritze	6	32	0	1	0	0	0.8	0.15
1417	B01AB06	2352973	Fraxodi 0,6 ml Kohl Ph. Fertigspritze	6	24	0	1	0	0	0.6	0.15
1418	B01AB06	2352973	Fraxodi 0,6 ml Kohl Ph. Fertigspritze	6	24	0	1	0	0	0.6	0.15
1419	B01AB06	2467038	Fraxiparina 1,0 ml Westen Ph. Fertigspritze	10	33.333	0	1	0	0	1	0.300003
1420	B01AB06	2467038	Fraxiparina 1,0 ml Westen Ph. Fertigspritze	10	33.333	0	1	0	0	1	0.300003
1421	B01AB06	2467038	Fraxiparina 1,0 ml Westen Ph. Fertigspritze	10	33.333	0	1	0	0	1	0.300003
1422	B01AB06	2467038	Fraxiparina 1,0 ml Westen Ph. Fertigspritze	10	33.333	0	1	0	0	1	0.300003
1423	B01AB06	2469310	Fraxiparine 0,6 ml Gerke Ph. Fertigspritze	10	20	0	1	0	0	0.6	0.3
1424	B01AB06	2469310	Fraxiparine 0,6 ml Gerke Ph. Fertigspritze	10	20	0	1	0	0	0.6	0.3
1425	B01AB06	2469310	Fraxiparine 0,6 ml Gerke Ph. Fertigspritze	10	20	0	1	0	0	0.6	0.3
1426	B01AB06	2469310	Fraxiparine 0,6 ml Gerke Ph. Fertigspritze	10	20	0	1	0	0	0.6	0.3
1427	B01AB06	2469327	Fraxiparine 0,6 ml Gerke Ph. Fertigspritze	20	40	0	1	0	0	0.6	0.3
1428	B01AB06	2469327	Fraxiparine 0,6 ml Gerke Ph. Fertigspritze	20	40	0	1	0	0	0.6	0.3
1429	B01AB06	2469327	Fraxiparine 0,6 ml Gerke Ph. Fertigspritze	20	40	0	1	0	0	0.6	0.3
1430	B01AB06	2469327	Fraxiparine 0,6 ml Gerke Ph. Fertigspritze	20	40	0	1	0	0	0.6	0.3
1431	B01AB06	2469333	Fraxiparine 0,8 ml Gerke Ph. Fertigspritze	10	26.667	0	1	0	0	0.8	0.299996
1432	B01AB06	2469333	Fraxiparine 0,8 ml Gerke Ph. Fertigspritze	10	26.667	0	1	0	0	0.8	0.299996
1433	B01AB06	2469333	Fraxiparine 0,8 ml Gerke Ph. Fertigspritze	10	26.667	0	1	0	0	0.8	0.299996
1434	B01AB06	2469333	Fraxiparine 0,8 ml Gerke Ph. Fertigspritze	10	26.667	0	1	0	0	0.8	0.299996
1435	B01AB06	2469356	Fraxiparine 0,8 ml Gerke Ph. Fertigspritze	20	53.333	0	1	0	0	0.8	0.300002
1436	B01AB06	2469356	Fraxiparine 0,8 ml Gerke Ph. Fertigspritze	20	53.333	0	1	0	0	0.8	0.300002
1437	B01AB06	2469356	Fraxiparine 0,8 ml Gerke Ph. Fertigspritze	20	53.333	0	1	0	0	0.8	0.300002
1438	B01AB06	2469356	Fraxiparine 0,8 ml Gerke Ph. Fertigspritze	20	53.333	0	1	0	0	0.8	0.300002
1439	B01AB06	2469497	Fraxiparina 1,0 ml Gerke Ph. Fertigspritze	10	33.333	0	1	0	0	1	0.300003
1440	B01AB06	2469497	Fraxiparina 1,0 ml Gerke Ph. Fertigspritze	10	33.333	0	1	0	0	1	0.300003
1441	B01AB06	2521542	Fraxiparina 0,3 ml CC-Pharma Fertigspritze	10	10	0	1	0	0	0.3	0.3
1442	B01AB06	2521542	Fraxiparina 0,3 ml CC-Pharma Fertigspritze	10	10	0	1	0	0	0.3	0.3
1443	B01AB06	2521565	Fraxiparina 0,3 ml CC-Pharma Fertigspritze	20	20	0	1	0	0	0.3	0.3
1444	B01AB06	2521565	Fraxiparina 0,3 ml CC-Pharma Fertigspritze	20	20	0	1	0	0	0.3	0.3
1445	B01AB06	2521571	Fraxiparina 0,3 ml CC-Pharma Fertigspritze	100	100	0	1	0	0	0.3	0.3
1446	B01AB06	2521571	Fraxiparina 0,3 ml CC-Pharma Fertigspritze	100	100	0	1	0	0	0.3	0.3
1447	B01AB06	2561659	Fraxiparina 0,4 Emra Fertigspritze	20	26.667	0	1	0	0	0.4	0.299996
1448	B01AB06	2561659	Fraxiparina 0,4 Emra Fertigspritze	20	26.667	0	1	0	0	0.4	0.299996
1449	B01AB06	2561665	Fraxiparina 0,8 Emra Fertigspritze	50	133.333	0	1	0	0	0.8	0.300001
1450	B01AB06	2561665	Fraxiparina 0,8 Emra Fertigspritze	50	133.333	0	1	0	0	0.8	0.300001
1451	B01AB06	2561671	Fraxiparina 0,6 Emra Fertigspritze	50	100	0	1	0	0	0.6	0.3
1452	B01AB06	2561671	Fraxiparina 0,6 Emra Fertigspritze	50	100	0	1	0	0	0.6	0.3
1453	B01AB06	2561671	Fraxiparina 0,6 Emra Fertigspritze	50	100	0	1	0	0	0.6	0.3
1454	B01AB06	2561688	Fraxiparina 0,3 Emra Fertigspritze	50	50	0	1	0	0	0.3	0.3
1455	B01AB06	2561688	Fraxiparina 0,3 Emra Fertigspritze	50	50	0	1	0	0	0.3	0.3
1456	B01AB06	2566059	Fraxodi 0,6 ml Ph. Westen Fertigspritze	6	24	0	1	0	0	0.6	0.15
1457	B01AB06	2566059	Fraxodi 0,6 ml Ph. Westen Fertigspritze	6	24	0	1	0	0	0.6	0.15
1458	B01AB06	2566065	Fraxodi 0,8 ml Ph. Westen Fertigspritze	6	32	0	1	0	0	0.8	0.15
1459	B01AB06	2566065	Fraxodi 0,8 ml Ph. Westen Fertigspritze	6	32	0	1	0	0	0.8	0.15
1460	B01AB06	2566071	Fraxodi 1,0 ml Ph. Westen Fertigspritze	6	40	0	1	0	0	1	0.15
1461	B01AB06	2566071	Fraxodi 1,0 ml Ph. Westen Fertigspritze	6	40	0	1	0	0	1	0.15
1462	B01AB06	2587937	Fraxiparine 0,3 Gerke Ph. Fertigspritze	50	50	0	1	0	0	0.3	0.3
1463	B01AB06	2587937	Fraxiparine 0,3 Gerke Ph. Fertigspritze	50	50	0	1	0	0	0.3	0.3
1464	B01AB06	2742579	Fraxiparina 0,4 ml Westen Ph. Fertigspritze	10	13.333	0	1	0	0	0.4	0.300008
1465	B01AB06	2742579	Fraxiparina 0,4 ml Westen Ph. Fertigspritze	10	13.333	0	1	0	0	0.4	0.300008
1466	B01AB06	2742585	Fraxiparina 0,4 ml Westen Ph. Fertigspritze	20	26.667	0	1	0	0	0.4	0.299996
1467	B01AB06	2742585	Fraxiparina 0,4 ml Westen Ph. Fertigspritze	20	26.667	0	1	0	0	0.4	0.299996
1468	B01AB06	2742585	Fraxiparina 0,4 ml Westen Ph. Fertigspritze	20	26.667	0	1	0	0	0.4	0.299996
1469	B01AB06	2742585	Fraxiparina 0,4 ml Westen Ph. Fertigspritze	20	26.667	0	1	0	0	0.4	0.299996
1470	B01AB06	2742585	Fraxiparina 0,4 ml Westen Ph. Fertigspritze	20	26.667	0	1	0	0	0.4	0.299996
1471	B01AB06	2742651	Fraxiparina 0,6 ml Westen Ph. Fertigspritze	10	20	0	1	0	0	0.6	0.3
1472	B01AB06	2742651	Fraxiparina 0,6 ml Westen Ph. Fertigspritze	10	20	0	1	0	0	0.6	0.3
1473	B01AB06	2742668	Fraxiparina 0,6 ml Westen Ph. Fertigspritze	20	40	0	1	0	0	0.6	0.3
1474	B01AB06	2742668	Fraxiparina 0,6 ml Westen Ph. Fertigspritze	20	40	0	1	0	0	0.6	0.3
1475	B01AB06	2742668	Fraxiparina 0,6 ml Westen Ph. Fertigspritze	20	40	0	1	0	0	0.6	0.3
1476	B01AB06	2742668	Fraxiparina 0,6 ml Westen Ph. Fertigspritze	20	40	0	1	0	0	0.6	0.3
1477	B01AB06	2742674	Fraxiparina 0,8 ml Westen Ph. Fertigspritze	10	26.667	0	1	0	0	0.8	0.299996
1478	B01AB06	2742674	Fraxiparina 0,8 ml Westen Ph. Fertigspritze	10	26.667	0	1	0	0	0.8	0.299996
1479	B01AB06	2742674	Fraxiparina 0,8 ml Westen Ph. Fertigspritze	10	26.667	0	1	0	0	0.8	0.299996
1480	B01AB06	2742674	Fraxiparina 0,8 ml Westen Ph. Fertigspritze	10	26.667	0	1	0	0	0.8	0.299996
1481	B01AB06	2742680	Fraxiparina 0,8 ml Westen Ph. Fertigspritze	20	53.333	0	1	0	0	0.8	0.300002
1482	B01AB06	2742680	Fraxiparina 0,8 ml Westen Ph. Fertigspritze	20	53.333	0	1	0	0	0.8	0.300002
1483	B01AB06	2742680	Fraxiparina 0,8 ml Westen Ph. Fertigspritze	20	53.333	0	1	0	0	0.8	0.300002
1484	B01AB06	2742680	Fraxiparina 0,8 ml Westen Ph. Fertigspritze	20	53.333	0	1	0	0	0.8	0.300002
1485	B01AB06	2742680	Fraxiparina 0,8 ml Westen Ph. Fertigspritze	20	53.333	0	1	0	0	0.8	0.300002
1486	B01AB06	2783242	Fraxiparine 1,0 ml Eurim Fertigspritze	10	33.333	0	1	0	0	1	0.300003
1487	B01AB06	2783242	Fraxiparine 1,0 ml Eurim Fertigspritze	10	33.333	0	1	0	0	1	0.300003
1488	B01AB06	2783259	Fraxiparine 0,8 ml Eurim Fertigspritze	10	26.667	0	1	0	0	0.8	0.299996
1489	B01AB06	2783259	Fraxiparine 0,8 ml Eurim Fertigspritze	10	26.667	0	1	0	0	0.8	0.299996
1490	B01AB06	2783265	Fraxiparine 0,8 ml Eurim Fertigspritze	20	53.333	0	1	0	0	0.8	0.300002
1491	B01AB06	2783265	Fraxiparine 0,8 ml Eurim Fertigspritze	20	53.333	0	1	0	0	0.8	0.300002
1492	B01AB06	2783408	Fraxiparine 0,8 ml Eurim Fertigspritze	50	133.333	0	1	0	0	0.8	0.300001
1493	B01AB06	2783408	Fraxiparine 0,8 ml Eurim Fertigspritze	50	133.333	0	1	0	0	0.8	0.300001
1494	B01AB06	2783414	Fraxiparine 0,6 ml Eurim Fertigspritze	10	20	0	1	0	0	0.6	0.3
1495	B01AB06	2783414	Fraxiparine 0,6 ml Eurim Fertigspritze	10	20	0	1	0	0	0.6	0.3
1496	B01AB06	2783420	Fraxiparine 0,6 ml Eurim Fertigspritze	20	40	0	1	0	0	0.6	0.3
1497	B01AB06	2783420	Fraxiparine 0,6 ml Eurim Fertigspritze	20	40	0	1	0	0	0.6	0.3
1498	B01AB06	2783495	Fraxiparine 0,6 ml Eurim Fertigspritze	50	100	0	1	0	0	0.6	0.3
1499	B01AB06	2783495	Fraxiparine 0,6 ml Eurim Fertigspritze	50	100	0	1	0	0	0.6	0.3
1500	B01AB06	2783503	Fraxiparine 0,4 ml Eurim Fertigspritze	10	13.333	0	1	0	0	0.4	0.300008
1501	B01AB06	2783503	Fraxiparine 0,4 ml Eurim Fertigspritze	10	13.333	0	1	0	0	0.4	0.300008
1502	B01AB06	2783526	Fraxiparine 0,4 ml Eurim Fertigspritze	20	26.667	0	1	0	0	0.4	0.299996
1503	B01AB06	2783526	Fraxiparine 0,4 ml Eurim Fertigspritze	20	26.667	0	1	0	0	0.4	0.299996
1504	B01AB06	2783532	Fraxiparine 0,3 ml Eurim Fertigspritze	10	10	0	1	0	0	0.3	0.3
1505	B01AB06	2783532	Fraxiparine 0,3 ml Eurim Fertigspritze	10	10	0	1	0	0	0.3	0.3
1506	B01AB06	2783549	Fraxiparine 0,3 ml Eurim Fertigspritze	20	20	0	1	0	0	0.3	0.3
1507	B01AB06	2783549	Fraxiparine 0,3 ml Eurim Fertigspritze	20	20	0	1	0	0	0.3	0.3
1508	B01AB06	2783555	Fraxiparine 0,3 ml Eurim Fertigspritze	50	50	0	1	0	0	0.3	0.3
1509	B01AB06	2783555	Fraxiparine 0,3 ml Eurim Fertigspritze	50	50	0	1	0	0	0.3	0.3
1510	B01AB06	2783561	Fraxiparine 0,3 ml Eurim Fertigspritze	100	100	0	1	0	0	0.3	0.3
1511	B01AB06	2783561	Fraxiparine 0,3 ml Eurim Fertigspritze	100	100	0	1	0	0	0.3	0.3
1512	B01AB06	2832271	Fraxiparina 0,3 ACA/ADAG Fertigspritze	10	10	0	1	0	0	0.3	0.3
1513	B01AB06	2832271	Fraxiparina 0,3 ACA/ADAG Fertigspritze	10	10	0	1	0	0	0.3	0.3
1514	B01AB06	2832271	Fraxiparina 0,3 ACA/ADAG Fertigspritze	10	10	0	1	0	0	0.3	0.3
1515	B01AB06	2832288	Fraxiparina 0,3 ACA/ADAG Fertigspritze	20	20	0	1	0	0	0.3	0.3
1516	B01AB06	2832288	Fraxiparina 0,3 ACA/ADAG Fertigspritze	20	20	0	1	0	0	0.3	0.3
1517	B01AB06	2832288	Fraxiparina 0,3 ACA/ADAG Fertigspritze	20	20	0	1	0	0	0.3	0.3
1518	B01AB06	2832294	Fraxiparina 0,3 ACA/ADAG Fertigspritze	50	50	0	1	0	0	0.3	0.3
1519	B01AB06	2832294	Fraxiparina 0,3 ACA/ADAG Fertigspritze	50	50	0	1	0	0	0.3	0.3
1520	B01AB06	2843932	Fraxiparine 0,6 ml Gerke Ph. Fertigspritze	50	100	0	1	0	0	0.6	0.3
1521	B01AB06	2843932	Fraxiparine 0,6 ml Gerke Ph. Fertigspritze	50	100	0	1	0	0	0.6	0.3
1522	B01AB06	2843932	Fraxiparine 0,6 ml Gerke Ph. Fertigspritze	50	100	0	1	0	0	0.6	0.3
1523	B01AB06	2843932	Fraxiparine 0,6 ml Gerke Ph. Fertigspritze	50	100	0	1	0	0	0.6	0.3
1524	B01AB06	2843949	Fraxiparine 0,8 ml Gerke Ph. Fertigspritze	50	133.333	0	1	0	0	0.8	0.300001
1525	B01AB06	2843949	Fraxiparine 0,8 ml Gerke Ph. Fertigspritze	50	133.333	0	1	0	0	0.8	0.300001
1526	B01AB06	2843949	Fraxiparine 0,8 ml Gerke Ph. Fertigspritze	50	133.333	0	1	0	0	0.8	0.300001
1527	B01AB06	2843949	Fraxiparine 0,8 ml Gerke Ph. Fertigspritze	50	133.333	0	1	0	0	0.8	0.300001
1528	B01AB06	2922548	Fraxodi 0,6 ml Gerke Ph. Fertigspritze	6	24	0	1	0	0	0.6	0.15
1529	B01AB06	2922548	Fraxodi 0,6 ml Gerke Ph. Fertigspritze	6	24	0	1	0	0	0.6	0.15
1530	B01AB06	3038581	Fraxiparina 0,3 ACA/ADAG Fertigspritze	100	100	0	1	0	0	0.3	0.3
1531	B01AB06	3038581	Fraxiparina 0,3 ACA/ADAG Fertigspritze	100	100	0	1	0	0	0.3	0.3
1532	B01AB06	3048243	Fraxiparina 1,0 ml Eurim Fertigspritze	10	33.333	0	1	0	0	1	0.300003
1533	B01AB06	3048243	Fraxiparina 1,0 ml Eurim Fertigspritze	10	33.333	0	1	0	0	1	0.300003
1534	B01AB06	3096331	Fraxiparina 0,8 ml A.C.A. Fertigspritze	50	133.333	0	1	0	0	0.8	0.300001
1535	B01AB06	3096331	Fraxiparina 0,8 ml A.C.A. Fertigspritze	50	133.333	0	1	0	0	0.8	0.300001
1536	B01AB06	3096331	Fraxiparina 0,8 ml A.C.A. Fertigspritze	50	133.333	0	1	0	0	0.8	0.300001
1537	B01AB06	3096331	Fraxiparina 0,8 ml A.C.A. Fertigspritze	50	133.333	0	1	0	0	0.8	0.300001
1538	B01AB06	3096354	Fraxiparina 0,6 ml A.C.A. Fertigspritze	50	100	0	1	0	0	0.6	0.3
1539	B01AB06	3096354	Fraxiparina 0,6 ml A.C.A. Fertigspritze	50	100	0	1	0	0	0.6	0.3
1540	B01AB06	3096354	Fraxiparina 0,6 ml A.C.A. Fertigspritze	50	100	0	1	0	0	0.6	0.3
1541	B01AB06	3096354	Fraxiparina 0,6 ml A.C.A. Fertigspritze	50	100	0	1	0	0	0.6	0.3
1542	B01AB06	3100392	Fraxiparina 0,4 ml A.C.A. Fertigspritze	10	13.333	0	1	0	0	0.4	0.300008
1543	B01AB06	3100392	Fraxiparina 0,4 ml A.C.A. Fertigspritze	10	13.333	0	1	0	0	0.4	0.300008
1544	B01AB06	3100400	Fraxiparina 0,4 ml A.C.A. Fertigspritze	20	26.667	0	1	0	0	0.4	0.299996
1545	B01AB06	3100400	Fraxiparina 0,4 ml A.C.A. Fertigspritze	20	26.667	0	1	0	0	0.4	0.299996
1546	B01AB06	3100417	Fraxiparina 0,6 ml A.C.A. Fertigspritze	10	20	0	1	0	0	0.6	0.3
1547	B01AB06	3100417	Fraxiparina 0,6 ml A.C.A. Fertigspritze	10	20	0	1	0	0	0.6	0.3
1548	B01AB06	3100417	Fraxiparina 0,6 ml A.C.A. Fertigspritze	10	20	0	1	0	0	0.6	0.3
1549	B01AB06	3100423	Fraxiparina 0,6 ml A.C.A. Fertigspritze	20	40	0	1	0	0	0.6	0.3
1550	B01AB06	3100423	Fraxiparina 0,6 ml A.C.A. Fertigspritze	20	40	0	1	0	0	0.6	0.3
1551	B01AB06	3100423	Fraxiparina 0,6 ml A.C.A. Fertigspritze	20	40	0	1	0	0	0.6	0.3
1552	B01AB06	3100423	Fraxiparina 0,6 ml A.C.A. Fertigspritze	20	40	0	1	0	0	0.6	0.3
1553	B01AB06	3100446	Fraxiparina 0,8 ml A.C.A. Fertigspritze	10	26.667	0	1	0	0	0.8	0.299996
1554	B01AB06	3100446	Fraxiparina 0,8 ml A.C.A. Fertigspritze	10	26.667	0	1	0	0	0.8	0.299996
1555	B01AB06	3100446	Fraxiparina 0,8 ml A.C.A. Fertigspritze	10	26.667	0	1	0	0	0.8	0.299996
1556	B01AB06	3100452	Fraxiparina 0,8 ml A.C.A. Fertigspritze	20	53.333	0	1	0	0	0.8	0.300002
1557	B01AB06	3100452	Fraxiparina 0,8 ml A.C.A. Fertigspritze	20	53.333	0	1	0	0	0.8	0.300002
1558	B01AB06	3100452	Fraxiparina 0,8 ml A.C.A. Fertigspritze	20	53.333	0	1	0	0	0.8	0.300002
1559	B01AB06	3148364	Fraxiparine 0,4 ml Beragena Fertigspritze	10	13.333	0	1	0	0	0.4	0.300008
1560	B01AB06	3148364	Fraxiparine 0,4 ml Beragena Fertigspritze	10	13.333	0	1	0	0	0.4	0.300008
1561	B01AB06	3148370	Fraxiparine 0,4 ml Beragena Fertigspritze	20	26.667	0	1	0	0	0.4	0.299996
1562	B01AB06	3148370	Fraxiparine 0,4 ml Beragena Fertigspritze	20	26.667	0	1	0	0	0.4	0.299996
1563	B01AB06	3148499	Fraxiparine 0,8 ml Beragena Fertigspritze	10	26.667	0	1	0	0	0.8	0.299996
1564	B01AB06	3148499	Fraxiparine 0,8 ml Beragena Fertigspritze	10	26.667	0	1	0	0	0.8	0.299996
1565	B01AB06	3148507	Fraxiparine 0,8 ml Beragena Fertigspritze	20	53.333	0	1	0	0	0.8	0.300002
1566	B01AB06	3148507	Fraxiparine 0,8 ml Beragena Fertigspritze	20	53.333	0	1	0	0	0.8	0.300002
1567	B01AB06	3148594	Fraxiparine 0,8 ml Beragena Fertigspritze	50	133.333	0	1	0	0	0.8	0.300001
1568	B01AB06	3148594	Fraxiparine 0,8 ml Beragena Fertigspritze	50	133.333	0	1	0	0	0.8	0.300001
1569	B01AB06	3148602	Fraxiparine 1,0 ml Beragena Fertigspritze	10	33.333	0	1	0	0	1	0.300003
1570	B01AB06	3148602	Fraxiparine 1,0 ml Beragena Fertigspritze	10	33.333	0	1	0	0	1	0.300003
1571	B01AB06	3431746	Fraxiparin 0,3 ml Fertigspritze	10	10	0	1	0	0	0.3	0.3
1572	B01AB06	3431746	Fraxiparin 0,3 ml Fertigspritze	10	10	0	1	0	0	0.3	0.3
1573	B01AB06	3431746	Fraxiparin 0,3 ml Fertigspritze	10	10	0	1	0	0	0.3	0.3
1574	B01AB06	3434650	Fraxiparina 0,3 ml GPP Fertigspritze	10	10	0	1	0	0	0.3	0.3
1575	B01AB06	3434650	Fraxiparina 0,3 ml GPP Fertigspritze	10	10	0	1	0	0	0.3	0.3
1576	B01AB06	3725258	Fraxiparine 0,6 ml Beragena Fertigspritze	10	20	0	1	0	0	0.6	0.3
1577	B01AB06	3725258	Fraxiparine 0,6 ml Beragena Fertigspritze	10	20	0	1	0	0	0.6	0.3
1578	B01AB06	3725620	Fraxiparine 0,6 ml Beragena Fertigspritze	20	40	0	1	0	0	0.6	0.3
1579	B01AB06	3725620	Fraxiparine 0,6 ml Beragena Fertigspritze	20	40	0	1	0	0	0.6	0.3
1580	B01AB06	3725637	Fraxiparine 0,6 ml Beragena Fertigspritze	50	100	0	1	0	0	0.6	0.3
1581	B01AB06	3725637	Fraxiparine 0,6 ml Beragena Fertigspritze	50	100	0	1	0	0	0.6	0.3
1582	B01AB06	3746390	Fraxiparina 0,6 ml Westen Ph. Fertigspritze	50	100	0	1	0	0	0.6	0.3
1583	B01AB06	3746390	Fraxiparina 0,6 ml Westen Ph. Fertigspritze	50	100	0	1	0	0	0.6	0.3
1584	B01AB06	3746409	Fraxiparina 0,8 ml Westen Ph. Fertigspritze	50	133.333	0	1	0	0	0.8	0.300001
1585	B01AB06	3746409	Fraxiparina 0,8 ml Westen Ph. Fertigspritze	50	133.333	0	1	0	0	0.8	0.300001
1586	B01AB06	3750061	Fraxiparina 0,8 ml Apothekamed Fertigspritze	20	53.333	0	1	0	0	0.8	0.300002
1587	B01AB06	3750061	Fraxiparina 0,8 ml Apothekamed Fertigspritze	20	53.333	0	1	0	0	0.8	0.300002
1588	B01AB06	3751362	Fraxiparina 0,8 ml Apothekamed Fertigspritze	10	26.667	0	1	0	0	0.8	0.299996
1589	B01AB06	3751362	Fraxiparina 0,8 ml Apothekamed Fertigspritze	10	26.667	0	1	0	0	0.8	0.299996
1590	B01AB06	3895167	Fraxiparin 1,0 ml Emra Fertigspritze	10	33.333	0	1	0	0	1	0.300003
1591	B01AB06	3895167	Fraxiparin 1,0 ml Emra Fertigspritze	10	33.333	0	1	0	0	1	0.300003
1592	B01AB06	3925106	Fraxodi 0,6 ml Beragena Fertigspritze	6	24	0	1	0	0	0.6	0.15
1593	B01AB06	3925106	Fraxodi 0,6 ml Beragena Fertigspritze	6	24	0	1	0	0	0.6	0.15
1594	B01AB06	3925193	Fraxodi 0,8 ml Beragena Fertigspritze	6	32	0	1	0	0	0.8	0.15
1595	B01AB06	3925193	Fraxodi 0,8 ml Beragena Fertigspritze	6	32	0	1	0	0	0.8	0.15
1596	B01AB06	3925253	Fraxodi 1,0 ml Beragena Fertigspritze	6	40	0	1	0	0	1	0.15
1597	B01AB06	3925253	Fraxodi 1,0 ml Beragena Fertigspritze	6	40	0	1	0	0	1	0.15
1598	B01AB06	3933732	Fraxiparina 0,3 ml Gerke Ph. Fertigspritze	50	50	0	1	0	0	0.3	0.3
1599	B01AB06	3933732	Fraxiparina 0,3 ml Gerke Ph. Fertigspritze	50	50	0	1	0	0	0.3	0.3
1600	B01AB06	4044359	Fraxiparine 0,2 ml Emra Fertigspritze	10	6.667	0	1	0	0	0.2	0.299985
1601	B01AB06	4044359	Fraxiparine 0,2 ml Emra Fertigspritze	10	6.667	0	1	0	0	0.2	0.299985
1602	B01AB06	4052293	Fraxiparina 0,6 ml Apothekamed Fertigspritze	10	20	0	1	0	0	0.6	0.3
1603	B01AB06	4052293	Fraxiparina 0,6 ml Apothekamed Fertigspritze	10	20	0	1	0	0	0.6	0.3
1604	B01AB06	4052301	Fraxiparina 0,6 ml Apothekamed Fertigspritze	20	40	0	1	0	0	0.6	0.3
1605	B01AB06	4052301	Fraxiparina 0,6 ml Apothekamed Fertigspritze	20	40	0	1	0	0	0.6	0.3
1606	B01AB06	4132885	Fraxiparine 0,3 ml Kohl Ph. Fertigspritze	2	2	0	1	0	0	0.3	0.3
1607	B01AB06	4132885	Fraxiparine 0,3 ml Kohl Ph. Fertigspritze	2	2	0	1	0	0	0.3	0.3
1608	B01AB06	4205087	Fraxiparine 0,3 ml Veron Ph. Fertigspritze	10	10	0	1	0	0	0.3	0.3
1609	B01AB06	4205087	Fraxiparine 0,3 ml Veron Ph. Fertigspritze	10	10	0	1	0	0	0.3	0.3
1610	B01AB06	4205093	Fraxiparine 0,3 ml Veron Ph. Fertigspritze	20	20	0	1	0	0	0.3	0.3
1611	B01AB06	4205093	Fraxiparine 0,3 ml Veron Ph. Fertigspritze	20	20	0	1	0	0	0.3	0.3
1612	B01AB06	4205101	Fraxiparine 0,6 ml Veron Ph. Fertigspritze	10	20	0	1	0	0	0.6	0.3
1613	B01AB06	4205101	Fraxiparine 0,6 ml Veron Ph. Fertigspritze	10	20	0	1	0	0	0.6	0.3
1614	B01AB06	4205118	Fraxiparine 0,6 ml Veron Ph. Fertigspritze	20	40	0	1	0	0	0.6	0.3
1615	B01AB06	4205118	Fraxiparine 0,6 ml Veron Ph. Fertigspritze	20	40	0	1	0	0	0.6	0.3
1616	B01AB06	4205124	Fraxiparine 0,6 ml Veron Ph. Fertigspritze	50	100	0	1	0	0	0.6	0.3
1617	B01AB06	4205124	Fraxiparine 0,6 ml Veron Ph. Fertigspritze	50	100	0	1	0	0	0.6	0.3
1618	B01AB06	4205130	Fraxiparine 1,0 ml Veron Ph. Fertigspritze	10	33.333	0	1	0	0	1	0.300003
1619	B01AB06	4205130	Fraxiparine 1,0 ml Veron Ph. Fertigspritze	10	33.333	0	1	0	0	1	0.300003
1620	B01AB06	4261832	Fraxiparin 0,3 ml Beragena Fertigspritze	10	10	0	1	0	0	0.3	0.3
1621	B01AB06	4261832	Fraxiparin 0,3 ml Beragena Fertigspritze	10	10	0	1	0	0	0.3	0.3
1622	B01AB06	4261849	Fraxiparin 0,3 ml Beragena Fertigspritze	20	20	0	1	0	0	0.3	0.3
1623	B01AB06	4261849	Fraxiparin 0,3 ml Beragena Fertigspritze	20	20	0	1	0	0	0.3	0.3
1624	B01AB06	4306150	Fraxiparin 0,3 ml Beragena Fertigspritze	50	50	0	1	0	0	0.3	0.3
1625	B01AB06	4306150	Fraxiparin 0,3 ml Beragena Fertigspritze	50	50	0	1	0	0	0.3	0.3
1626	B01AB06	4388662	Fraxiparine 0,2 ml Eurim Fertigspritze	10	6.667	0	1	0	0	0.2	0.299985
1627	B01AB06	4388662	Fraxiparine 0,2 ml Eurim Fertigspritze	10	6.667	0	1	0	0	0.2	0.299985
1628	B01AB06	4452489	Fraxodi 0,8 ml Gerke Ph. Fertigspritze	6	32	0	1	0	0	0.8	0.15
1629	B01AB06	4452489	Fraxodi 0,8 ml Gerke Ph. Fertigspritze	6	32	0	1	0	0	0.8	0.15
1630	B01AB06	4452495	Fraxodi 1,0 ml Gerke Ph. Fertigspritze	6	40	0	1	0	0	1	0.15
1631	B01AB06	4452495	Fraxodi 1,0 ml Gerke Ph. Fertigspritze	6	40	0	1	0	0	1	0.15
1632	B01AB06	4453773	Fraxodi 0,6 ml CC-Ph. Fertigspritze	6	24	0	1	0	0	0.6	0.15
1633	B01AB06	4453773	Fraxodi 0,6 ml CC-Ph. Fertigspritze	6	24	0	1	0	0	0.6	0.15
1634	B01AB06	4453796	Fraxodi 0,8 ml CC-Ph. Fertigspritze	6	32	0	1	0	0	0.8	0.15
1635	B01AB06	4453796	Fraxodi 0,8 ml CC-Ph. Fertigspritze	6	32	0	1	0	0	0.8	0.15
1636	B01AB06	4453804	Fraxodi 1,0 ml CC-Ph. Fertigspritze	6	40	0	1	0	0	1	0.15
1637	B01AB06	4453804	Fraxodi 1,0 ml CC-Ph. Fertigspritze	6	40	0	1	0	0	1	0.15
1638	B01AB06	4491615	Fraxiparina 1,0 ml Axicorp Fertigspritze	10	33.333	0	1	0	0	1	0.300003
1639	B01AB06	4491615	Fraxiparina 1,0 ml Axicorp Fertigspritze	10	33.333	0	1	0	0	1	0.300003
1640	B01AB06	4551665	Fraxodi 0,6 ml Emra Fertigspritze	6	24	0	1	0	0	0.6	0.15
1641	B01AB06	4551665	Fraxodi 0,6 ml Emra Fertigspritze	6	24	0	1	0	0	0.6	0.15
1642	B01AB06	4551725	Fraxodi 0,8 ml Emra Fertigspritze	6	32	0	1	0	0	0.8	0.15
1643	B01AB06	4551725	Fraxodi 0,8 ml Emra Fertigspritze	6	32	0	1	0	0	0.8	0.15
1644	B01AB06	4551843	Fraxodi 1,0 ml Emra Fertigspritze	6	40	0	1	0	0	1	0.15
1645	B01AB06	4551843	Fraxodi 1,0 ml Emra Fertigspritze	6	40	0	1	0	0	1	0.15
1646	B01AB06	4617068	Fraxiparina 0,8 ml Axicorp Fertigspritze	10	26.667	0	1	0	0	0.8	0.299996
1647	B01AB06	4617068	Fraxiparina 0,8 ml Axicorp Fertigspritze	10	26.667	0	1	0	0	0.8	0.299996
1648	B01AB06	4617074	Fraxiparina 0,8 ml Axicorp Fertigspritze	20	53.333	0	1	0	0	0.8	0.300002
1649	B01AB06	4617074	Fraxiparina 0,8 ml Axicorp Fertigspritze	20	53.333	0	1	0	0	0.8	0.300002
1650	B01AB06	4713576	Fraxiparine 1,0 ml Milinda Fertigspritze	10	33.333	0	1	0	0	1	0.300003
1651	B01AB06	4713576	Fraxiparine 1,0 ml Milinda Fertigspritze	10	33.333	0	1	0	0	1	0.300003
1652	B01AB06	4781170	Fraxiparine 0,6 A.C.A. Fertigspritze	10	20	0	1	0	0	0.6	0.3
1653	B01AB06	4781170	Fraxiparine 0,6 A.C.A. Fertigspritze	10	20	0	1	0	0	0.6	0.3
1654	B01AB06	4781170	Fraxiparine 0,6 A.C.A. Fertigspritze	10	20	0	1	0	0	0.6	0.3
1655	B01AB06	4781187	Fraxiparine 0,6 A.C.A. Fertigspritze	20	40	0	1	0	0	0.6	0.3
1656	B01AB06	4781187	Fraxiparine 0,6 A.C.A. Fertigspritze	20	40	0	1	0	0	0.6	0.3
1657	B01AB06	4781187	Fraxiparine 0,6 A.C.A. Fertigspritze	20	40	0	1	0	0	0.6	0.3
1658	B01AB06	4781187	Fraxiparine 0,6 A.C.A. Fertigspritze	20	40	0	1	0	0	0.6	0.3
1659	B01AB06	4781193	Fraxiparine 0,6 A.C.A. Fertigspritze	50	100	0	1	0	0	0.6	0.3
1660	B01AB06	4781193	Fraxiparine 0,6 A.C.A. Fertigspritze	50	100	0	1	0	0	0.6	0.3
1661	B01AB06	4781193	Fraxiparine 0,6 A.C.A. Fertigspritze	50	100	0	1	0	0	0.6	0.3
1662	B01AB06	4781193	Fraxiparine 0,6 A.C.A. Fertigspritze	50	100	0	1	0	0	0.6	0.3
1663	B01AB06	4781218	Fraxiparine 1,0 A.C.A. Fertigspritze	10	33.333	0	1	0	0	1	0.300003
1664	B01AB06	4781218	Fraxiparine 1,0 A.C.A. Fertigspritze	10	33.333	0	1	0	0	1	0.300003
1665	B01AB06	4781218	Fraxiparine 1,0 A.C.A. Fertigspritze	10	33.333	0	1	0	0	1	0.300003
1666	B01AB06	4794540	Fraxiparin 0,3 ml Fertigspritze	100	100	0	1	0	0	0.3	0.3
1667	B01AB06	4794540	Fraxiparin 0,3 ml Fertigspritze	100	100	0	1	0	0	0.3	0.3
1668	B01AB06	4923859	Fraxiparine 0,3 ml Veron Ph. Fertigspritze	50	50	0	1	0	0	0.3	0.3
1669	B01AB06	4923859	Fraxiparine 0,3 ml Veron Ph. Fertigspritze	50	50	0	1	0	0	0.3	0.3
1670	B01AB06	4924646	Fraxiparine 0,3 ml Veron Ph. Fertigspritze	100	100	0	1	0	0	0.3	0.3
1671	B01AB06	4924646	Fraxiparine 0,3 ml Veron Ph. Fertigspritze	100	100	0	1	0	0	0.3	0.3
1672	B01AB06	4990086	Fraxiparine 0,3 ml MTK Fertigspritze	10	10	0	1	0	0	0.3	0.3
1673	B01AB06	4990086	Fraxiparine 0,3 ml MTK Fertigspritze	10	10	0	1	0	0	0.3	0.3
1674	B01AB06	4990100	Fraxiparine 0,3 ml MTK Fertigspritze	100	100	0	1	0	0	0.3	0.3
1675	B01AB06	4990100	Fraxiparine 0,3 ml MTK Fertigspritze	100	100	0	1	0	0	0.3	0.3
1676	B01AB06	5001955	Fraxiparina 1,0 ml Apothekamed Fertigspritze	10	33.333	0	1	0	0	1	0.300003
1677	B01AB06	5001955	Fraxiparina 1,0 ml Apothekamed Fertigspritze	10	33.333	0	1	0	0	1	0.300003
1678	B01AB06	5737254	Fraxiparine 0,3 ml Gerke Ph. Fertigspritze	10	10	0	1	0	0	0.3	0.3
1679	B01AB06	5737254	Fraxiparine 0,3 ml Gerke Ph. Fertigspritze	10	10	0	1	0	0	0.3	0.3
1680	B01AB06	5737254	Fraxiparine 0,3 ml Gerke Ph. Fertigspritze	10	10	0	1	0	0	0.3	0.3
1681	B01AB06	5737260	Fraxiparine 0,3 ml Gerke Ph. Fertigspritze	20	20	0	1	0	0	0.3	0.3
1682	B01AB06	5737260	Fraxiparine 0,3 ml Gerke Ph. Fertigspritze	20	20	0	1	0	0	0.3	0.3
1683	B01AB06	5737260	Fraxiparine 0,3 ml Gerke Ph. Fertigspritze	20	20	0	1	0	0	0.3	0.3
1684	B01AB06	5737260	Fraxiparine 0,3 ml Gerke Ph. Fertigspritze	20	20	0	1	0	0	0.3	0.3
1685	B01AB06	5737260	Fraxiparine 0,3 ml Gerke Ph. Fertigspritze	20	20	0	1	0	0	0.3	0.3
1686	B01AB06	5737277	Fraxiparine 0,3 ml Gerke Ph. Fertigspritze	50	50	0	1	0	0	0.3	0.3
1687	B01AB06	5737277	Fraxiparine 0,3 ml Gerke Ph. Fertigspritze	50	50	0	1	0	0	0.3	0.3
1688	B01AB06	5737277	Fraxiparine 0,3 ml Gerke Ph. Fertigspritze	50	50	0	1	0	0	0.3	0.3
1689	B01AB06	5737277	Fraxiparine 0,3 ml Gerke Ph. Fertigspritze	50	50	0	1	0	0	0.3	0.3
1690	B01AB06	5737283	Fraxiparine 0,3 ml Gerke Ph. Fertigspritze	100	100	0	1	0	0	0.3	0.3
1691	B01AB06	5737283	Fraxiparine 0,3 ml Gerke Ph. Fertigspritze	100	100	0	1	0	0	0.3	0.3
1692	B01AB06	5737283	Fraxiparine 0,3 ml Gerke Ph. Fertigspritze	100	100	0	1	0	0	0.3	0.3
1693	B01AB06	6182574	Fraxiparin 0,3 ml Fertigspritze	20	20	0	1	0	0	0.3	0.3
1694	B01AB06	6182574	Fraxiparin 0,3 ml Fertigspritze	20	20	0	1	0	0	0.3	0.3
1695	B01AB06	6182574	Fraxiparin 0,3 ml Fertigspritze	20	20	0	1	0	0	0.3	0.3
1696	B01AB06	6454185	Fraxiparin 0,4 ml ADL Fertigspritze	10	13.333	0	1	0	0	0.4	0.300008
1697	B01AB06	6454185	Fraxiparin 0,4 ml ADL Fertigspritze	10	13.333	0	1	0	0	0.4	0.300008
1698	B01AB06	6454191	Fraxiparin 0,4 ml ADL Fertigspritze	20	26.667	0	1	0	0	0.4	0.299996
1699	B01AB06	6454191	Fraxiparin 0,4 ml ADL Fertigspritze	20	26.667	0	1	0	0	0.4	0.299996
1700	B01AB06	6454216	Fraxiparin 0,6 ml ADL Fertigspritze	10	20	0	1	0	0	0.6	0.3
1701	B01AB06	6454216	Fraxiparin 0,6 ml ADL Fertigspritze	10	20	0	1	0	0	0.6	0.3
1702	B01AB06	6454245	Fraxiparin 0,6 ml ADL Fertigspritze	20	40	0	1	0	0	0.6	0.3
1703	B01AB06	6454245	Fraxiparin 0,6 ml ADL Fertigspritze	20	40	0	1	0	0	0.6	0.3
1704	B01AB06	6454274	Fraxiparin 0,8 ml ADL Fertigspritze	10	26.667	0	1	0	0	0.8	0.299996
1705	B01AB06	6454274	Fraxiparin 0,8 ml ADL Fertigspritze	10	26.667	0	1	0	0	0.8	0.299996
1706	B01AB06	6454280	Fraxiparin 0,8 ml ADL Fertigspritze	20	53.333	0	1	0	0	0.8	0.300002
1707	B01AB06	6454280	Fraxiparin 0,8 ml ADL Fertigspritze	20	53.333	0	1	0	0	0.8	0.300002
1708	B01AB06	6465444	Fraxodi 0,6 ml ACA/ADAG Fertigspritze	6	24	0	1	0	0	0.6	0.15
1709	B01AB06	6465444	Fraxodi 0,6 ml ACA/ADAG Fertigspritze	6	24	0	1	0	0	0.6	0.15
1710	B01AB06	6465450	Fraxodi 0,8 ml ACA/ADAG Fertigspritze	6	32	0	1	0	0	0.8	0.15
1711	B01AB06	6465450	Fraxodi 0,8 ml ACA/ADAG Fertigspritze	6	32	0	1	0	0	0.8	0.15
1712	B01AB06	6465450	Fraxodi 0,8 ml ACA/ADAG Fertigspritze	6	32	0	1	0	0	0.8	0.15
1713	B01AB06	6559429	Fraxiparine 0,3 ml duo Fertigspritze	2	2	0	1	0	0	0.3	0.3
1714	B01AB06	6559429	Fraxiparine 0,3 ml duo Fertigspritze	2	2	0	1	0	0	0.3	0.3
1715	B01AB06	6559435	Fraxiparine Multi 5 ml	10	166.667	0	1	0	0	5	0.299999
1716	B01AB06	6559435	Fraxiparine Multi 5 ml	10	166.667	0	1	0	0	5	0.299999
1717	B01AB06	6559441	Fraxiparine Multi 5 ml	10	166.667	0	1	0	0	5	0.299999
1718	B01AB06	6559441	Fraxiparine Multi 5 ml	10	166.667	0	1	0	0	5	0.299999
1719	B01AB06	6559458	Fraxiparine Multi 15 ml	10	500	0	1	0	0	15	0.3
1720	B01AB06	6559458	Fraxiparine Multi 15 ml	10	500	0	1	0	0	15	0.3
1721	B01AB06	6559464	Fraxiparine multi 15ml	10	500	0	1	0	0	15	0.3
1722	B01AB06	6559464	Fraxiparine multi 15ml	10	500	0	1	0	0	15	0.3
1723	B01AB06	6562816	Fraxiparine 0,3 ml Fertigspritze	10	10	0	1	0	0	0.3	0.3
1724	B01AB06	6562816	Fraxiparine 0,3 ml Fertigspritze	10	10	0	1	0	0	0.3	0.3
1725	B01AB06	6562822	Fraxiparine 0,3 ml Fertigspritze	10	10	0	1	0	0	0.3	0.3
1726	B01AB06	6562822	Fraxiparine 0,3 ml Fertigspritze	10	10	0	1	0	0	0.3	0.3
1727	B01AB06	6562839	Fraxiparine 0,3 ml Fertigspritze	20	20	0	1	0	0	0.3	0.3
1728	B01AB06	6562839	Fraxiparine 0,3 ml Fertigspritze	20	20	0	1	0	0	0.3	0.3
1729	B01AB06	6562845	Fraxiparine 0,3 ml Fertigspritze	50	50	0	1	0	0	0.3	0.3
1730	B01AB06	6562845	Fraxiparine 0,3 ml Fertigspritze	50	50	0	1	0	0	0.3	0.3
1731	B01AB06	6562868	Fraxiparine 0,6 ml Fertigspritze	10	20	0	1	0	0	0.6	0.3
1732	B01AB06	6562868	Fraxiparine 0,6 ml Fertigspritze	10	20	0	1	0	0	0.6	0.3
1733	B01AB06	6562874	Fraxiparine 0,6 ml Fertigspritze	10	20	0	1	0	0	0.6	0.3
1734	B01AB06	6562874	Fraxiparine 0,6 ml Fertigspritze	10	20	0	1	0	0	0.6	0.3
1735	B01AB06	6562880	Fraxiparine 0,6 ml Fertigspritze	20	40	0	1	0	0	0.6	0.3
1736	B01AB06	6562880	Fraxiparine 0,6 ml Fertigspritze	20	40	0	1	0	0	0.6	0.3
1737	B01AB06	6562897	Fraxiparine 0,6 ml Fertigspritze	50	100	0	1	0	0	0.6	0.3
1738	B01AB06	6562897	Fraxiparine 0,6 ml Fertigspritze	50	100	0	1	0	0	0.6	0.3
1739	B01AB06	6793964	Fraxiparina 0,3 ml Injektionslösung i.e.Fertigspr. 0,3 m	50	50	0	1	0	0	0.3	0.3
1740	B01AB06	6913256	Fraxiparine 1,0 CC Ph. Fertigspritze	10	33.333	0	1	0	0	1	0.300003
1741	B01AB06	6913256	Fraxiparine 1,0 CC Ph. Fertigspritze	10	33.333	0	1	0	0	1	0.300003
1742	B01AB06	6913262	Fraxiparine 0,3 ml Fertigspr. CC Ph.	10	10	0	1	0	0	0.3	0.3
1743	B01AB06	6913262	Fraxiparine 0,3 ml Fertigspr. CC Ph.	10	10	0	1	0	0	0.3	0.3
1744	B01AB06	6913279	Fraxiparine 0,3 ml Fertigspr. CC Ph.	20	20	0	1	0	0	0.3	0.3
1745	B01AB06	6913279	Fraxiparine 0,3 ml Fertigspr. CC Ph.	20	20	0	1	0	0	0.3	0.3
1746	B01AB06	6913285	Fraxiparine 0,3 ml Fertigspr. CC Ph.	50	50	0	1	0	0	0.3	0.3
1747	B01AB06	6913285	Fraxiparine 0,3 ml Fertigspr. CC Ph.	50	50	0	1	0	0	0.3	0.3
1748	B01AB06	6913291	Fraxiparine 0,3 ml Fertigspr. CC Ph.	100	100	0	1	0	0	0.3	0.3
1749	B01AB06	6913291	Fraxiparine 0,3 ml Fertigspr. CC Ph.	100	100	0	1	0	0	0.3	0.3
1750	B01AB06	6913316	Fraxiparine 0,6 ml Fertigspr. CC Ph.	10	20	0	1	0	0	0.6	0.3
1751	B01AB06	6913316	Fraxiparine 0,6 ml Fertigspr. CC Ph.	10	20	0	1	0	0	0.6	0.3
1752	B01AB06	6913322	Fraxiparine 0,6 ml Fertigspr. CC Ph.	20	40	0	1	0	0	0.6	0.3
1753	B01AB06	6913322	Fraxiparine 0,6 ml Fertigspr. CC Ph.	20	40	0	1	0	0	0.6	0.3
1754	B01AB06	6913322	Fraxiparine 0,6 ml Fertigspr. CC Ph.	20	40	0	1	0	0	0.6	0.3
1755	B01AB06	6913339	Fraxiparine 0,6 ml Fertigspr. CC Ph.	50	100	0	1	0	0	0.6	0.3
1756	B01AB06	6913339	Fraxiparine 0,6 ml Fertigspr. CC Ph.	50	100	0	1	0	0	0.6	0.3
1757	B01AB06	6913351	Fraxiparine 0,8 ml Fertigspr. CC Ph.	10	26.667	0	1	0	0	0.8	0.299996
1758	B01AB06	6913351	Fraxiparine 0,8 ml Fertigspr. CC Ph.	10	26.667	0	1	0	0	0.8	0.299996
1759	B01AB06	6913368	Fraxiparine 0,8 ml Fertigspr. CC Ph.	20	53.333	0	1	0	0	0.8	0.300002
1760	B01AB06	6913368	Fraxiparine 0,8 ml Fertigspr. CC Ph.	20	53.333	0	1	0	0	0.8	0.300002
1761	B01AB06	6913374	Fraxiparine 0,8 ml Fertigspr. CC Ph.	50	133.333	0	1	0	0	0.8	0.300001
1762	B01AB06	6913374	Fraxiparine 0,8 ml Fertigspr. CC Ph.	50	133.333	0	1	0	0	0.8	0.300001
1763	B01AB06	7270205	Fraxiparin 0,4 ml Docpharm Fertigspritze	10	13.333	0	1	0	0	0.4	0.300008
1764	B01AB06	7270205	Fraxiparin 0,4 ml Docpharm Fertigspritze	10	13.333	0	1	0	0	0.4	0.300008
1765	B01AB06	7270205	Fraxiparin 0,4 ml Docpharm Fertigspritze	10	13.333	0	1	0	0	0.4	0.300008
1766	B01AB06	7270205	Fraxiparin 0,4 ml Docpharm Fertigspritze	10	13.333	0	1	0	0	0.4	0.300008
1767	B01AB06	7270286	Fraxiparin 0,4 ml Docpharm Fertigspritze	20	26.667	0	1	0	0	0.4	0.299996
1768	B01AB06	7270286	Fraxiparin 0,4 ml Docpharm Fertigspritze	20	26.667	0	1	0	0	0.4	0.299996
1769	B01AB06	7270286	Fraxiparin 0,4 ml Docpharm Fertigspritze	20	26.667	0	1	0	0	0.4	0.299996
1770	B01AB06	7301555	Fraxiparine 0,4 ml Fertigspritze	10	13.333	0	1	0	0	0.4	0.300008
1771	B01AB06	7301555	Fraxiparine 0,4 ml Fertigspritze	10	13.333	0	1	0	0	0.4	0.300008
1772	B01AB06	7301561	Fraxiparine 0,4ml Fertigspritze	10	13.333	0	1	0	0	0.4	0.300008
1773	B01AB06	7301561	Fraxiparine 0,4ml Fertigspritze	10	13.333	0	1	0	0	0.4	0.300008
1774	B01AB06	7301578	Fraxiparine 0,4 ml Fertigspritze	20	26.667	0	1	0	0	0.4	0.299996
1775	B01AB06	7301578	Fraxiparine 0,4 ml Fertigspritze	20	26.667	0	1	0	0	0.4	0.299996
1776	B01AB06	7301584	Fraxiparine 0,8 ml Fertigspritze	10	26.667	0	1	0	0	0.8	0.299996
1777	B01AB06	7301584	Fraxiparine 0,8 ml Fertigspritze	10	26.667	0	1	0	0	0.8	0.299996
1778	B01AB06	7301590	Fraxiparine 0,8ml Fertigspritze	10	26.667	0	1	0	0	0.8	0.299996
1779	B01AB06	7301590	Fraxiparine 0,8ml Fertigspritze	10	26.667	0	1	0	0	0.8	0.299996
1780	B01AB06	7301609	Fraxiparine 0,8 ml Fertigspritze	20	53.333	0	1	0	0	0.8	0.300002
1781	B01AB06	7301609	Fraxiparine 0,8 ml Fertigspritze	20	53.333	0	1	0	0	0.8	0.300002
1782	B01AB06	7301615	Fraxiparine 0,8 ml Fertigspritze	50	133.333	0	1	0	0	0.8	0.300001
1783	B01AB06	7301615	Fraxiparine 0,8 ml Fertigspritze	50	133.333	0	1	0	0	0.8	0.300001
1784	B01AB06	7301673	Fraxiparine 1,0 ml Fertigspritze	10	33.333	0	1	0	0	1	0.300003
1785	B01AB06	7301673	Fraxiparine 1,0 ml Fertigspritze	10	33.333	0	1	0	0	1	0.300003
1786	B01AB06	7448703	Fraxiparine 0,3 ml Kohl Fertigspritze	10	10	0	1	0	0	0.3	0.3
1787	B01AB06	7448703	Fraxiparine 0,3 ml Kohl Fertigspritze	10	10	0	1	0	0	0.3	0.3
1788	B01AB06	7448726	Fraxiparine 0,3 ml Kohl Fertigspritze	20	20	0	1	0	0	0.3	0.3
1789	B01AB06	7448726	Fraxiparine 0,3 ml Kohl Fertigspritze	20	20	0	1	0	0	0.3	0.3
1790	B01AB06	7448732	Fraxiparine 0,3 ml MTK Fertigspritze	10	10	0	1	0	0	0.3	0.3
1791	B01AB06	7448732	Fraxiparine 0,3 ml MTK Fertigspritze	10	10	0	1	0	0	0.3	0.3
1792	B01AB06	7448749	Fraxiparine 0,3 ml MTK Fertigspritze	20	20	0	1	0	0	0.3	0.3
1793	B01AB06	7448749	Fraxiparine 0,3 ml MTK Fertigspritze	20	20	0	1	0	0	0.3	0.3
1794	B01AB06	7522285	Fraxiparin multi 5ml	10	166.667	0	1	0	0	5	0.299999
1795	B01AB06	7522285	Fraxiparin multi 5ml	10	166.667	0	1	0	0	5	0.299999
1796	B01AB06	7522291	Fraxiparin multi 15ml	10	500	0	1	0	0	15	0.3
1797	B01AB06	7522291	Fraxiparin multi 15ml	10	500	0	1	0	0	15	0.3
1798	B01AB06	7601263	Fraxiparine 1,0 ml Gerke Ph. Fertigspritze	10	33.333	0	1	0	0	1	0.300003
1799	B01AB06	7601263	Fraxiparine 1,0 ml Gerke Ph. Fertigspritze	10	33.333	0	1	0	0	1	0.300003
1800	B01AB06	7601263	Fraxiparine 1,0 ml Gerke Ph. Fertigspritze	10	33.333	0	1	0	0	1	0.300003
1801	B01AB06	7601263	Fraxiparine 1,0 ml Gerke Ph. Fertigspritze	10	33.333	0	1	0	0	1	0.300003
1802	B01AB06	7618571	Fraxiparine 0,2 ml Fertigspritze	10	6.667	0	1	0	0	0.2	0.299985
1803	B01AB06	7618571	Fraxiparine 0,2 ml Fertigspritze	10	6.667	0	1	0	0	0.2	0.299985
1804	B01AB06	7768201	Fraxodi 19 000 i.e. anti-xa/ml 0,6ml Fertigspritze	10	40	0	1	0	0	1.2	0.3
1805	B01AB06	7768201	Fraxodi 19 000 i.e. anti-xa/ml 0,6ml Fertigspritze	10	40	0	1	0	0	1.2	0.3
1806	B01AB06	7768218	Fraxodi 19 000 i.e. anti-xa/ml 0,8ml Fertigspritze	10	53.333	0	1	0	0	1.6	0.300002
1807	B01AB06	7768218	Fraxodi 19 000 i.e. anti-xa/ml 0,8ml Fertigspritze	10	53.333	0	1	0	0	1.6	0.300002
1808	B01AB06	7768224	Fraxodi 19 000 i.e. anti-xa/ml 1ml Fertigspritze	10	66.667	0	1	0	0	2	0.299999
1809	B01AB06	7768224	Fraxodi 19 000 i.e. anti-xa/ml 1ml Fertigspritze	10	66.667	0	1	0	0	2	0.299999
1810	B01AB06	8656125	Fraxiparin 1,0 ml Fertigspritze	10	33.333	0	1	0	0	1	0.300003
1811	B01AB06	8656125	Fraxiparin 1,0 ml Fertigspritze	10	33.333	0	1	0	0	1	0.300003
1812	B01AB06	8656131	Fraxiparin 0,2 ml Fertigspritze	10	6.667	0	1	0	0	0.2	0.299985
1813	B01AB06	8656131	Fraxiparin 0,2 ml Fertigspritze	10	6.667	0	1	0	0	0.2	0.299985
1814	B01AB06	8656131	Fraxiparin 0,2 ml Fertigspritze	10	6.667	0	1	0	0	0.2	0.299985
1815	B01AB06	8656148	Fraxiparin 0,4 ml Fertigspritze	10	13.333	0	1	0	0	0.4	0.300008
1816	B01AB06	8656148	Fraxiparin 0,4 ml Fertigspritze	10	13.333	0	1	0	0	0.4	0.300008
1817	B01AB06	8656148	Fraxiparin 0,4 ml Fertigspritze	10	13.333	0	1	0	0	0.4	0.300008
1818	B01AB06	8656154	Fraxiparin 0,6 ml Fertigspritze	10	20	0	1	0	0	0.6	0.3
1819	B01AB06	8656154	Fraxiparin 0,6 ml Fertigspritze	10	20	0	1	0	0	0.6	0.3
1820	B01AB06	8656154	Fraxiparin 0,6 ml Fertigspritze	10	20	0	1	0	0	0.6	0.3
1821	B01AB06	8656160	Fraxiparin 0,8 ml Fertigspritze	10	26.667	0	1	0	0	0.8	0.299996
1822	B01AB06	8656160	Fraxiparin 0,8 ml Fertigspritze	10	26.667	0	1	0	0	0.8	0.299996
1823	B01AB06	8656160	Fraxiparin 0,8 ml Fertigspritze	10	26.667	0	1	0	0	0.8	0.299996
1824	B01AB06	8690145	Fraxiparin 0.2ml Fertigspritze	10	6.667	0	1	0	0	0.2	0.299985
1825	B01AB06	8690145	Fraxiparin 0.2ml Fertigspritze	10	6.667	0	1	0	0	0.2	0.299985
1826	B01AB06	8690151	Fraxiparin 0,4 ml Fertigspritze	10	13.333	0	1	0	0	0.4	0.300008
1827	B01AB06	8690151	Fraxiparin 0,4 ml Fertigspritze	10	13.333	0	1	0	0	0.4	0.300008
1828	B01AB06	8690151	Fraxiparin 0,4 ml Fertigspritze	10	13.333	0	1	0	0	0.4	0.300008
1829	B01AB06	8690168	Fraxiparin 0.6ml Fertigspritze	10	20	0	1	0	0	0.6	0.3
1830	B01AB06	8690168	Fraxiparin 0.6ml Fertigspritze	10	20	0	1	0	0	0.6	0.3
1831	B01AB06	8690168	Fraxiparin 0.6ml Fertigspritze	10	20	0	1	0	0	0.6	0.3
1832	B01AB06	8690174	Fraxiparin 0,8ml Fertigspritze	10	26.667	0	1	0	0	0.8	0.299996
1833	B01AB06	8690174	Fraxiparin 0,8ml Fertigspritze	10	26.667	0	1	0	0	0.8	0.299996
1834	B01AB06	8743864	Fraxiparin 0.3ml Fertigspritze	10	10	0	1	0	0	0.3	0.3
1835	B01AB06	8743864	Fraxiparin 0.3ml Fertigspritze	10	10	0	1	0	0	0.3	0.3
1836	B01AB06	8743864	Fraxiparin 0.3ml Fertigspritze	10	10	0	1	0	0	0.3	0.3
1837	B01AB06	8810980	Fraxiparin Multi 5 ml	10	166.667	0	1	0	0	5	0.299999
1838	B01AB06	8810980	Fraxiparin Multi 5 ml	10	166.667	0	1	0	0	5	0.299999
1839	B01AB06	8810997	Fraxiparin Multi 15 ml	10	500	0	1	0	0	15	0.3
1840	B01AB06	8810997	Fraxiparin Multi 15 ml	10	500	0	1	0	0	15	0.3
1841	B01AB06	8826403	Fraxiparina 1,0 ml CC Ph. Fertigspritze	10	33.333	0	1	0	0	1	0.300003
1842	B01AB06	8826403	Fraxiparina 1,0 ml CC Ph. Fertigspritze	10	33.333	0	1	0	0	1	0.300003
1843	B01AB06	8826550	Fraxiparina 0,4 ml CC Ph. Fertigspritze	10	13.333	0	1	0	0	0.4	0.300008
1844	B01AB06	8826550	Fraxiparina 0,4 ml CC Ph. Fertigspritze	10	13.333	0	1	0	0	0.4	0.300008
1845	B01AB06	8826604	Fraxiparina 0,4 ml CC Ph. Fertigspritze	20	26.667	0	1	0	0	0.4	0.299996
1846	B01AB06	8826604	Fraxiparina 0,4 ml CC Ph. Fertigspritze	20	26.667	0	1	0	0	0.4	0.299996
1847	B01AB06	8826604	Fraxiparina 0,4 ml CC Ph. Fertigspritze	20	26.667	0	1	0	0	0.4	0.299996
1848	B01AB06	8826886	Fraxiparine 0,4 ml CC Ph. Fertigspritze	10	13.333	0	1	0	0	0.4	0.300008
1849	B01AB06	8826886	Fraxiparine 0,4 ml CC Ph. Fertigspritze	10	13.333	0	1	0	0	0.4	0.300008
1850	B01AB06	8827294	Fraxiparine 0,4 ml CC Ph. Fertigspritze	20	26.667	0	1	0	0	0.4	0.299996
1851	B01AB06	8827294	Fraxiparine 0,4 ml CC Ph. Fertigspritze	20	26.667	0	1	0	0	0.4	0.299996
1852	B01AB06	8827294	Fraxiparine 0,4 ml CC Ph. Fertigspritze	20	26.667	0	1	0	0	0.4	0.299996
1853	B01AB06	8827302	Fraxiparina 0,3 ml CC Ph. Fertigspritze	10	10	0	1	0	0	0.3	0.3
1854	B01AB06	8827302	Fraxiparina 0,3 ml CC Ph. Fertigspritze	10	10	0	1	0	0	0.3	0.3
1855	B01AB06	8827319	Fraxiparina 0,3 ml CC Ph. Fertigspritze	20	20	0	1	0	0	0.3	0.3
1856	B01AB06	8827319	Fraxiparina 0,3 ml CC Ph. Fertigspritze	20	20	0	1	0	0	0.3	0.3
1857	B01AB06	8827325	Fraxiparina 0,3 ml CC Ph. Fertigspritze	50	50	0	1	0	0	0.3	0.3
1858	B01AB06	8827325	Fraxiparina 0,3 ml CC Ph. Fertigspritze	50	50	0	1	0	0	0.3	0.3
1859	B01AB06	8827331	Fraxiparina 0,3 ml CC Ph. Fertigspritze	100	100	0	1	0	0	0.3	0.3
1860	B01AB06	8827331	Fraxiparina 0,3 ml CC Ph. Fertigspritze	100	100	0	1	0	0	0.3	0.3
1861	B01AB06	8828193	Fraxiparin 1,0 ml CC Ph. Fertigspritze	10	33.333	0	1	0	0	1	0.300003
1862	B01AB06	8828193	Fraxiparin 1,0 ml CC Ph. Fertigspritze	10	33.333	0	1	0	0	1	0.300003
1863	B01AB06	8828394	Fraxiparina 0,6 ml CC Ph. Fertigspritze	10	20	0	1	0	0	0.6	0.3
1864	B01AB06	8828394	Fraxiparina 0,6 ml CC Ph. Fertigspritze	10	20	0	1	0	0	0.6	0.3
1865	B01AB06	8828402	Fraxiparina 0,6 ml CC Ph. Fertigspritze	20	40	0	1	0	0	0.6	0.3
1866	B01AB06	8828402	Fraxiparina 0,6 ml CC Ph. Fertigspritze	20	40	0	1	0	0	0.6	0.3
1867	B01AB06	8828402	Fraxiparina 0,6 ml CC Ph. Fertigspritze	20	40	0	1	0	0	0.6	0.3
1868	B01AB06	8828419	Fraxiparina 0,6 ml CC Ph. Fertigspritze	50	100	0	1	0	0	0.6	0.3
1869	B01AB06	8828419	Fraxiparina 0,6 ml CC Ph. Fertigspritze	50	100	0	1	0	0	0.6	0.3
1870	B01AB06	8828425	Fraxiparina 0,8 ml CC Ph. Fertigspritze	10	26.667	0	1	0	0	0.8	0.299996
1871	B01AB06	8828425	Fraxiparina 0,8 ml CC Ph. Fertigspritze	10	26.667	0	1	0	0	0.8	0.299996
1872	B01AB06	8828431	Fraxiparina 0,8 ml CC Ph. Fertigspritze	20	53.333	0	1	0	0	0.8	0.300002
1873	B01AB06	8828431	Fraxiparina 0,8 ml CC Ph. Fertigspritze	20	53.333	0	1	0	0	0.8	0.300002
1874	B01AB06	8828448	Fraxiparina 0,8 ml CC Ph. Fertigspritze	50	133.333	0	1	0	0	0.8	0.300001
1875	B01AB06	8828448	Fraxiparina 0,8 ml CC Ph. Fertigspritze	50	133.333	0	1	0	0	0.8	0.300001
1876	B01AB06	9289769	Fraxiparin 0,3 ml ADL Ph. Fertigspritze	10	10	0	1	0	0	0.3	0.3
1877	B01AB06	9289769	Fraxiparin 0,3 ml ADL Ph. Fertigspritze	10	10	0	1	0	0	0.3	0.3
1878	B01AB06	9289775	Fraxiparin 0,3 ml ADL Ph. Fertigspritze	20	20	0	1	0	0	0.3	0.3
1879	B01AB06	9289775	Fraxiparin 0,3 ml ADL Ph. Fertigspritze	20	20	0	1	0	0	0.3	0.3
1880	B01AB06	9608252	Fraxiparin 0,3 ml Docpharm Fertigspritze	50	50	0	1	0	0	0.3	0.3
1881	B01AB06	9608252	Fraxiparin 0,3 ml Docpharm Fertigspritze	50	50	0	1	0	0	0.3	0.3
1882	B01AB06	9608252	Fraxiparin 0,3 ml Docpharm Fertigspritze	50	50	0	1	0	0	0.3	0.3
1883	B01AB06	9608252	Fraxiparin 0,3 ml Docpharm Fertigspritze	50	50	0	1	0	0	0.3	0.3
1884	B01AB06	9608269	Fraxiparin 0,6ml Docpharm Fertigspritze	50	100	0	1	0	0	0.6	0.3
1885	B01AB06	9608269	Fraxiparin 0,6ml Docpharm Fertigspritze	50	100	0	1	0	0	0.6	0.3
1886	B01AB06	9608269	Fraxiparin 0,6ml Docpharm Fertigspritze	50	100	0	1	0	0	0.6	0.3
1887	B01AB06	9608269	Fraxiparin 0,6ml Docpharm Fertigspritze	50	100	0	1	0	0	0.6	0.3
1888	B01AB06	9608855	Fraxiparin 0,8ml Docpharm Fertigspritze	50	133.333	0	1	0	0	0.8	0.300001
1889	B01AB06	9608855	Fraxiparin 0,8ml Docpharm Fertigspritze	50	133.333	0	1	0	0	0.8	0.300001
1890	B01AB06	9608855	Fraxiparin 0,8ml Docpharm Fertigspritze	50	133.333	0	1	0	0	0.8	0.300001
1891	B01AB06	9608855	Fraxiparin 0,8ml Docpharm Fertigspritze	50	133.333	0	1	0	0	0.8	0.300001
1892	B01AB06	9627700	Fraxiparina 0,8 ml Axicorp Fertigspritze	50	133.333	0	1	0	0	0.8	0.300001
1893	B01AB06	9627700	Fraxiparina 0,8 ml Axicorp Fertigspritze	50	133.333	0	1	0	0	0.8	0.300001
1894	B01AB06	9648211	Fraxiparina 0,6 ml Axicorp Fertigspritze	50	100	0	1	0	0	0.6	0.3
1895	B01AB06	9648211	Fraxiparina 0,6 ml Axicorp Fertigspritze	50	100	0	1	0	0	0.6	0.3
1896	B01AB06	9651704	Fraxiparina 0,3 ml Axicorp Fertigspritze	50	50	0	1	0	0	0.3	0.3
1897	B01AB06	9651704	Fraxiparina 0,3 ml Axicorp Fertigspritze	50	50	0	1	0	0	0.3	0.3
1898	B01AB06	9651704	Fraxiparina 0,3 ml Axicorp Fertigspritze	50	50	0	1	0	0	0.3	0.3
1899	B01AB06	9769593	Fraxiparin 0,8 ml ADL Ph. Fertigspritze	50	133.333	0	1	0	0	0.8	0.300001
1900	B01AB06	9769593	Fraxiparin 0,8 ml ADL Ph. Fertigspritze	50	133.333	0	1	0	0	0.8	0.300001
1901	B01AB06	9769601	Fraxiparin 0,6 ml ADL Ph. Fertigspritze	50	100	0	1	0	0	0.6	0.3
1902	B01AB06	9769601	Fraxiparin 0,6 ml ADL Ph. Fertigspritze	50	100	0	1	0	0	0.6	0.3
1903	B01AB06	9769618	Fraxiparin 0,3 ml ADL Ph. Fertigspritze	50	50	0	1	0	0	0.3	0.3
1904	B01AB06	9769618	Fraxiparin 0,3 ml ADL Ph. Fertigspritze	50	50	0	1	0	0	0.3	0.3
1905	B01AB06	9885460	Fraxiparine 0,3 ml Fertigspritze Milinda	10	10	0	1	0	0	0.3	0.3
1906	B01AB06	9885460	Fraxiparine 0,3 ml Fertigspritze Milinda	10	10	0	1	0	0	0.3	0.3
1907	B01AB06	9885460	Fraxiparine 0,3 ml Fertigspritze Milinda	10	10	0	1	0	0	0.3	0.3
1908	B01AB06	9885460	Fraxiparine 0,3 ml Fertigspritze Milinda	10	10	0	1	0	0	0.3	0.3
1909	B01AB06	9885477	Fraxiparine 0,3 ml Fertigspritze Milinda	20	20	0	1	0	0	0.3	0.3
1910	B01AB06	9885477	Fraxiparine 0,3 ml Fertigspritze Milinda	20	20	0	1	0	0	0.3	0.3
1911	B01AB06	9885477	Fraxiparine 0,3 ml Fertigspritze Milinda	20	20	0	1	0	0	0.3	0.3
1912	B01AB06	9885477	Fraxiparine 0,3 ml Fertigspritze Milinda	20	20	0	1	0	0	0.3	0.3
1913	B01AB06	9885483	Fraxiparine 0,4 ml Fertigspritze Milinda	10	13.333	0	1	0	0	0.4	0.300008
1914	B01AB06	9885483	Fraxiparine 0,4 ml Fertigspritze Milinda	10	13.333	0	1	0	0	0.4	0.300008
1915	B01AB06	9885483	Fraxiparine 0,4 ml Fertigspritze Milinda	10	13.333	0	1	0	0	0.4	0.300008
1916	B01AB06	9885508	Fraxiparine 0,4 ml Fertigspritze Milinda	20	26.667	0	1	0	0	0.4	0.299996
1917	B01AB06	9885508	Fraxiparine 0,4 ml Fertigspritze Milinda	20	26.667	0	1	0	0	0.4	0.299996
1918	B01AB06	9885508	Fraxiparine 0,4 ml Fertigspritze Milinda	20	26.667	0	1	0	0	0.4	0.299996
1919	B01AB06	9885514	Fraxiparine 0,6 ml Fertigspritze Milinda	10	20	0	1	0	0	0.6	0.3
1920	B01AB06	9885514	Fraxiparine 0,6 ml Fertigspritze Milinda	10	20	0	1	0	0	0.6	0.3
1921	B01AB06	9885520	Fraxiparine 0,6 ml Fertigspritze Milinda	20	40	0	1	0	0	0.6	0.3
1922	B01AB06	9885520	Fraxiparine 0,6 ml Fertigspritze Milinda	20	40	0	1	0	0	0.6	0.3
1923	B01AB06	9885537	Fraxiparine 0,8 ml Fertigspritze Milinda	10	26.667	0	1	0	0	0.8	0.299996
1924	B01AB06	9885537	Fraxiparine 0,8 ml Fertigspritze Milinda	10	26.667	0	1	0	0	0.8	0.299996
1925	B01AB06	9885543	Fraxiparine 0,8 ml Fertigspritze Milinda	20	53.333	0	1	0	0	0.8	0.300002
1926	B01AB06	9885543	Fraxiparine 0,8 ml Fertigspritze Milinda	20	53.333	0	1	0	0	0.8	0.300002
1927	B01AB06	9933532	Fraxodi 19.000 I.E.Anti-Xa/ml Inj.L. 0,6 ml Kohl FS	10	40	0	1	0	0	1.2	0.3
1928	B01AB06	9933532	Fraxodi 19.000 I.E.Anti-Xa/ml Inj.L. 0,6 ml Kohl FS	10	40	0	1	0	0	1.2	0.3
1929	B01AB06	9933549	Fraxodi 19.000 I.E.Anti-Xa/ml FS 0,8 ml Kohl Ph.	10	53.333	0	1	0	0	1.6	0.300002
1930	B01AB06	9933549	Fraxodi 19.000 I.E.Anti-Xa/ml FS 0,8 ml Kohl Ph.	10	53.333	0	1	0	0	1.6	0.300002
1931	B01AB06	9933555	Fraxodi 19.000 I.E.Anti-Xa/ml Inj.L. 1 ml Kohl FS	10	66.667	0	1	0	0	2	0.299999
1932	B01AB06	9933555	Fraxodi 19.000 I.E.Anti-Xa/ml Inj.L. 1 ml Kohl FS	10	66.667	0	1	0	0	2	0.299999
1933	B01AB06	10418539	Fraxiparina 0,3 ml Injektionslösg.i.e.Fertigspr. Emra	2	2	0	1	0	0	0.3	0.3
1934	B01AB06	10418539	Fraxiparina 0,3 ml Injektionslösg.i.e.Fertigspr. Emra	2	2	0	1	0	0	0.3	0.3
1935	B01AB06	10793272	Fraxiparina 0,8 ml Fertigspritze Orifarm	50	133.333	0	1	0	0	0.8	0.300001
1936	B01AB08	50386	Clivarin Pen Eurim	1	1.224	0	1	0	0	1.75	1.42974
1937	B01AB08	576898	Clivarin 1,750 Westen Ph.	10	12.238	0	1	0	0	1.75	1.42997
1938	B01AB08	1012703	Clivarin 1,750 Beragena	10	12.238	0	1	0	0	1.75	1.42997
1939	B01AB08	1013051	Clivarin 1,750 Beragena	20	24.476	0	1	0	0	1.75	1.42997
1940	B01AB08	1013068	Clivarin 1,750 Beragena	50	61.189	0	1	0	0	1.75	1.43
1941	B01AB08	1361349	Clivarin 1,750	50	61.189	0	1	0	0	1.75	1.43
1942	B01AB08	1407838	Clivarin 1,750 MTK	5	6.119	0	1	0	0	1.75	1.42997
1943	B01AB08	1407844	Clivarin 1,750 MTK	10	12.238	0	1	0	0	1.75	1.42997
1944	B01AB08	1407850	Clivarin 1,750 MTK	20	24.476	0	1	0	0	1.75	1.42997
1945	B01AB08	1407962	Clivarin 1,750 Kohl Ph.	5	6.119	0	1	0	0	1.75	1.42997
1946	B01AB08	1407979	Clivarin 1,750 Kohl Ph.	10	12.238	0	1	0	0	1.75	1.42997
1947	B01AB08	1407985	Clivarin 1,750 Kohl Ph.	20	24.476	0	1	0	0	1.75	1.42997
1948	B01AB08	1666675	Clivarin 1,750 Eurim	2	2.448	0	1	0	0	1.75	1.42974
1949	B01AB08	1922322	Clivarina 1,750 Mevita	10	12.238	0	1	0	0	1.75	1.42997
1950	B01AB08	1922339	Clivarina 1,750 Mevita	20	24.476	0	1	0	0	1.75	1.42997
1951	B01AB08	2187244	Clivarin 1,750 MTK	50	61.189	0	1	0	0	1.75	1.43
1952	B01AB08	2187385	Clivarin 1,750 Kohl Ph.	50	61.189	0	1	0	0	1.75	1.43
1953	B01AB08	2396752	Clivarin 1,750 Emra	5	6.119	0	1	0	0	1.75	1.42997
1954	B01AB08	2396769	Clivarin 1,750 Emra	10	12.238	0	1	0	0	1.75	1.42997
1955	B01AB08	2396775	Clivarin 1,750 Emra	50	61.189	0	1	0	0	1.75	1.43
1956	B01AB08	2396812	Clivarin 1,750 Emra	20	24.476	0	1	0	0	1.75	1.42997
1957	B01AB08	2396864	Clivarin Pen Emra	1	1.224	0	1	0	0	1.75	1.42974
1958	B01AB08	2398739	Clivarin 1,750 Eurim	5	6.119	0	1	0	0	1.75	1.42997
1959	B01AB08	2398745	Clivarin 1,750 Eurim	10	12.238	0	1	0	0	1.75	1.42997
1960	B01AB08	2398751	Clivarin 1,750 Eurim	50	61.189	0	1	0	0	1.75	1.43
1961	B01AB08	2398768	Clivarin 1,750 Eurim	20	24.476	0	1	0	0	1.75	1.42997
1962	B01AB08	2848929	Clivarina 1.750 Emra	20	24.476	0	1	0	0	1.75	1.42997
1963	B01AB08	2848935	Clivarina 1.750 Emra	10	12.238	0	1	0	0	1.75	1.42997
1964	B01AB08	2848935	Clivarina 1.750 Emra	10	12.238	0	1	0	0	1.75	1.42997
1965	B01AB08	2852960	Clivarin 1,750 Gerke Ph.	5	6.119	0	1	0	0	1.75	1.42997
1966	B01AB08	2852983	Clivarin 1,750 Gerke Ph.	10	12.238	0	1	0	0	1.75	1.42997
1967	B01AB08	2853014	Clivarin 1,750 Gerke Ph.	20	24.476	0	1	0	0	1.75	1.42997
1968	B01AB08	2853037	Clivarin 1,750 Gerke Ph.	50	61.189	0	1	0	0	1.75	1.43
1969	B01AB08	3356631	Clivarina 1,750 Eurim	2	2.448	0	1	0	0	1.75	1.42974
1970	B01AB08	3359345	Clivarina 1,750 Fertigspr. Eurim	10	12.238	0	1	0	0	1.75	1.42997
1971	B01AB08	3391426	Clivarin 1,750 Westen Ph.	5	6.119	0	1	0	0	1.75	1.42997
1972	B01AB08	3738278	Clivarin 1,750 CC-Ph.	5	6.119	0	1	0	0	1.75	1.42997
1973	B01AB08	3738893	Clivarin 1,750 CC-Ph.	10	12.238	0	1	0	0	1.75	1.42997
1974	B01AB08	3738930	Clivarin 1,750 CC-Ph.	20	24.476	0	1	0	0	1.75	1.42997
1975	B01AB08	3738982	Clivarin 1,750 CC-Ph.	50	61.189	0	1	0	0	1.75	1.43
1976	B01AB08	4074981	Clivarin 1,750	2	2.448	0	1	0	0	1.75	1.42974
1977	B01AB08	4074981	Clivarin 1,750	2	2.448	0	1	0	0	1.75	1.42974
1978	B01AB08	4119637	Clivarodi 17.178 E Anti-Ca/ml 0,6ml Fertigspritze	5	36.039	0	1	0	0	10.3068	1.42995
1979	B01AB08	4119643	Clivarodi 17.178 E Anti-Xa/ml 0,6ml Fertigspritze	10	72.077	0	1	0	0	10.3068	1.42997
1980	B01AB08	4119666	Clivarodi 17178 E Anti- Xa/ml 0,6 ml 6x5	30	216.232	0	1	0	0	10.3068	1.42996
1981	B01AB08	4119672	Clivarin 5.726 I.E. Anti-Xa/ml Fertigspritze 0,6ml	2	4.806	0	1	0	0	3.4356	1.42971
1982	B01AB08	4119689	Clivarin 5.726 I.E. Anti-Xa/ml Fertigspritze 0,6ml	20	48.056	0	1	0	0	3.4356	1.42983
1983	B01AB08	4119695	Clivarin 5726 I.E. A XA/ml 0,6 ml 5x20	100	240.281	0	1	0	0	3.4356	1.42983
1984	B01AB08	4119703	Clivarin 5.726 I.E. Anti-Xa/ml 0,6 ml Fertigspritze	100	240.281	0	1	0	0	3.4356	1.42983
1985	B01AB08	4120416	Clivarin 5.726 I.E. Anti-Xa/ml Fertigspritze 0,6ml	10	24.028	0	1	0	0	3.4356	1.42983
1986	B01AB08	4127602	Clivarin 1,750 Westen Ph.	20	24.476	0	1	0	0	1.75	1.42997
1987	B01AB08	4127619	Clivarin 1,750 Westen Ph.	50	61.189	0	1	0	0	1.75	1.43
1988	B01AB08	4685199	Clivarin 1,750	10	12.238	0	1	0	0	1.75	1.42997
1989	B01AB08	4685213	Clivarin 1,750	100	122.378	0	1	0	0	1.75	1.43
1990	B01AB08	4782560	Clivarin 1,750	5	6.119	0	1	0	0	1.75	1.42997
1991	B01AB08	4782560	Clivarin 1,750	5	6.119	0	1	0	0	1.75	1.42997
1992	B01AB08	4925203	Clivarin multi 5726 I.E./ml 6 ml	5	120.135	0	1	0	0	34.356	1.42989
1993	B01AB08	4950460	Clivarin 1.750 0,25 ml	100	122.378	0	1	0	0	1.75	1.43
1994	B01AB08	6108537	Clivarin 1,750 ACA/ADAG	5	6.119	0	1	0	0	1.75	1.42997
1995	B01AB08	6108543	Clivarin 1,750 ACA/ADAG	10	12.238	0	1	0	0	1.75	1.42997
1996	B01AB08	6108543	Clivarin 1,750 ACA/ADAG	10	12.238	0	1	0	0	1.75	1.42997
1997	B01AB08	6108566	Clivarin 1,750 ACA/ADAG	20	24.476	0	1	0	0	1.75	1.42997
1998	B01AB08	6706646	Clivarin 1432 I.E. 0,25ml	10	10.014	0	1	0	0	1.432	1.43
1999	B01AB08	6706712	Clivarin 5726 I.E./ml 0,6 ml	10	24.028	0	1	0	0	3.4356	1.42983
[truncated: 15,400 more rows]
